# Supplementary material for: Transcriptomic and functional profiling of Acinetobacter baumannii reveals adaptation to burn patient blood and time-dependent responses to human serum
Source: Front Microbiol. 2025 Aug 29;16:1635690. doi: 10.3389/fmicb.2025.1635690 (PMC12425997; doi:10.3389/fmicb.2025.1635690)
Supplement: Supplementary file 1 [file Table_1.csv]

Protein_ID	Gene_ID	Protein	baseMean	log2FoldChange	lfcSE	stat	pvalue	padj	test
WP_168726331.1	H0N27_RS10425	allantoin permease	177.5134048	4.933483551	0.562312023	8.773569394	1.73E-18	5.52E-15	TRUE
WP_000780182.1	H0N27_RS07200	nitrite reductase large subunit NirB	244.6375985	4.481256064	0.635969471	7.046338332	1.84E-12	1.95E-09	TRUE
WP_168726562.1	H0N27_RS06070	aspartate/glutamate racemase family protein	297.9059993	4.25412753	0.943001747	4.511261557	6.44E-06	8.22E-04	TRUE
WP_071224405.1	H0N27_RS05425	AzlC family ABC transporter permease	197.352464	4.091282185	0.888038311	4.607100992	4.08E-06	6.20E-04	TRUE
WP_168726988.1	H0N27_RS07205	nitrite reductase small subunit NirD	124.7724893	4.044797691	0.505849183	7.996054602	1.28E-15	2.05E-12	TRUE
WP_083009051.1	H0N27_RS13080	VOC family protein	11.66410519	3.586834844	1.086220559	3.302123877	9.60E-04	0.032220908	TRUE
WP_001241361.1	H0N27_RS17410	M57 family metalloprotease	130.6832963	3.44625921	0.813999014	4.233738802	2.30E-05	0.00261851	TRUE
WP_000097617.1	H0N27_RS05390	MFS transporter/Nitrate/nitrite transporter	130.255159	3.228524935	0.533316813	6.053671775	1.42E-09	6.81E-07	TRUE
WP_000554500.1	H0N27_RS05420	AraC family transcriptional regulator	377.1799683	3.136537273	0.96372275	3.254605408	0.0011355	0.035863816	TRUE
WP_206677382.1	H0N27_RS09430	TonB-dependent receptor	140.7127602	3.11140395	0.517169178	6.01622077	1.79E-09	7.12E-07	TRUE
WP_000636785.1	H0N27_RS11510	transposase	1699.062028	3.082366134	0.675939253	4.560122997	5.11E-06	6.80E-04	TRUE
WP_000512701.1	H0N27_RS02990	RtcB family protein	294.4598499	3.077201422	0.614537049	5.007348906	5.52E-07	1.10E-04	TRUE
WP_000422460.1	H0N27_RS12765	urease subunit gamma	19.1336696	3.063716184	0.793238269	3.862289939	1.12E-04	0.007140141	TRUE
WP_168726309.1	H0N27_RS10165	NCS1 family nucleobase:cation symporter-1	82.72002356	3.013684723	0.82199916	3.666286863	2.46E-04	0.012461145	TRUE
WP_000380899.1	H0N27_RS01015	4-aminobutyrate--2-oxoglutarate transaminase	19.02554917	2.99920935	0.8225293	3.646325242	2.66E-04	0.013259297	TRUE
WP_000783724.1	H0N27_RS06285	hypothetical protein	1026.862603	2.966381129	0.587258136	5.051238882	4.39E-07	1.00E-04	TRUE
WP_000692859.1	H0N27_RS02985	hypothetical protein	34.1883949	2.931581018	0.753535969	3.890432755	1.00E-04	0.00709354	TRUE
WP_086240237.1	H0N27_RS13825	MFS transporter	549.4798814	2.838728403	0.667057012	4.255600874	2.08E-05	0.002463251	TRUE
WP_168726306.1	H0N27_RS10105	alkyl hydroperoxide reductase subunit F	1773.320355	2.687411663	0.837821264	3.207619308	0.001338385	0.040661421	TRUE
WP_168726460.1	H0N27_RS03965	transglycosylase SLT domain-containing protein	845.7470928	2.643481719	0.626647782	4.218449016	2.46E-05	0.002705874	TRUE
WP_024433165.1	H0N27_RS14945	MacA family efflux pump subunit	252.7051074	2.641435391	0.409765157	6.446217667	1.15E-10	7.32E-08	TRUE
WP_000447698.1	H0N27_RS17455	TerC family protein	423.7690429	2.612884727	0.770711351	3.390224788	6.98E-04	0.0265208	TRUE
WP_000950251.1	H0N27_RS12250	LysE/ArgO family amino acid transporter	69.25072139	2.520154232	0.605014027	4.165447605	3.11E-05	0.003129511	TRUE
WP_168726620.1	H0N27_RS07075	TetR family transcriptional regulator	40.00743726	2.517166706	0.758056839	3.320551412	8.98E-04	0.030816021	TRUE
WP_190259919.1	H0N27_RS09925	DcaP family trimeric outer membrane transporter	19.52581629	2.516462934	0.798414445	3.151825408	0.001622533	0.045400861	TRUE
WP_168726684.1	H0N27_RS01200	DMT family transporter	50.06974823	2.50795102	0.660383726	3.797717783	1.46E-04	0.008318748	TRUE
WP_168726987.1	H0N27_RS07210	nitrate reductase	168.9014851	2.422219731	0.463585519	5.224968494	1.74E-07	4.63E-05	TRUE
WP_000757144.1	H0N27_RS16650	hypothetical protein	194.2273706	2.382304566	0.58150245	4.096809166	4.19E-05	0.003817828	TRUE
WP_000896581.1	H0N27_RS12255	cation diffusion facilitator family transporter	144.214075	2.324443833	0.686887383	3.384024645	7.14E-04	0.026807856	TRUE
WP_168726707.1	H0N27_RS01815	TCR/Tet family MFS transporter	53.8190339	2.20610551	0.680316945	3.24276137	0.001183773	0.037021925	TRUE
WP_046879519.1	H0N27_RS01845	acyl-CoA dehydrogenase C-terminal domain-containing protein	1855.250936	2.198324964	0.57131577	3.847828258	1.19E-04	0.007172657	TRUE
WP_171945467.1	H0N27_RS13880	tRNA-dihydrouridine synthase	31.61247478	2.192078594	0.651975954	3.362207735	7.73E-04	0.028351374	TRUE
WP_032051187.1	H0N27_RS10125	ACR3 family arsenite efflux transporter	63.81786784	2.189648877	0.65729478	3.331304224	8.64E-04	0.030153401	TRUE
WP_000214181.1	H0N27_RS00390	urocanate hydratase	189.0187924	2.158360255	0.415075723	5.199919281	1.99E-07	4.89E-05	TRUE
WP_168726689.1	H0N27_RS01330	CusA/CzcA family heavy metal efflux RND transporter	109.6776879	2.132447222	0.522676593	4.079859801	4.51E-05	0.003993071	TRUE
WP_001069883.1	H0N27_RS12695	RnfABCDGE type electron transport complex subunit B	39.56443359	2.13127701	0.645355144	3.302487058	9.58E-04	0.032220908	TRUE
WP_190259926.1	H0N27_RS07080	multidrug efflux MFS transporter AmvA	323.1101841	2.118081063	0.510055162	4.152650968	3.29E-05	0.003129511	TRUE
WP_168726727.1	H0N27_RS14125	hypothetical protein	93.74182665	2.085899185	0.515201375	4.048706553	5.15E-05	0.004440262	TRUE
WP_002000170.1	H0N27_RS13995	hypothetical protein	166.4962257	2.059740291	0.450213353	4.57503154	4.76E-06	6.80E-04	TRUE
WP_031977568.1	H0N27_RS07135	PepSY domain-containing protein	42.75251916	1.941287649	0.525848073	3.69172723	2.23E-04	0.011648012	TRUE
WP_000566012.1	H0N27_RS07815	3-oxoacid CoA-transferase subunit A	57.94521577	1.916244804	0.566810948	3.380747694	7.23E-04	0.026814134	TRUE
WP_000420541.1	H0N27_RS06865	hypothetical protein	84.06406936	1.915667381	0.553738896	3.45951385	5.41E-04	0.022061676	TRUE
WP_168727114.1	H0N27_RS02380	acyl-CoA dehydrogenase family protein	111.6728505	1.913894181	0.573603311	3.336616343	8.48E-04	0.030058635	TRUE
WP_000795847.1	H0N27_RS12730	16S rRNA (guanine(966)-N(2))-methyltransferase RsmD	201.65267	1.907130793	0.551682443	3.456935808	5.46E-04	0.022061676	TRUE
WP_000183443.1	H0N27_RS03625	APC family permease	366.5194181	1.861919442	0.570038498	3.266304731	0.001089609	0.035467893	TRUE
WP_000421600.1	H0N27_RS00395	histidine ammonia-lyase	130.0895313	1.83977837	0.494047653	3.723888493	1.96E-04	0.010606891	TRUE
WP_000980493.1	H0N27_RS11540	hypothetical protein	65.8396407	1.824073841	0.501152542	3.639757735	2.73E-04	0.013392831	TRUE
WP_000976523.1	H0N27_RS05395	OmpW family protein	161.5797066	1.801673926	0.50997965	3.532834938	4.11E-04	0.017722997	TRUE
WP_000205086.1	H0N27_RS12140	NADPH-dependent 2 4-dienoyl-CoA reductase	361.8010657	1.696374132	0.538330602	3.151175366	0.001626148	0.045400861	TRUE
WP_000994655.1	H0N27_RS03665	rhodanese-related sulfurtransferase	347.649785	1.653779537	0.512325197	3.227987901	0.001246642	0.03823836	TRUE
WP_000204462.1	H0N27_RS09815	tRNA epoxyqueuosine(34) reductase QueG	72.99166255	1.624390548	0.515796712	3.149284421	0.001636708	0.045400861	TRUE
WP_000732887.1	H0N27_RS17255	RcnB family protein	406.3362061	1.597523438	0.396620454	4.027839265	5.63E-05	0.004664724	TRUE
WP_000400008.1	H0N27_RS15640	electron transfer flavoprotein-ubiquinone oxidoreductase	1979.387217	1.589177611	0.477284155	3.329625748	8.70E-04	0.030153401	TRUE
WP_168726938.1	H0N27_RS03000	methyltransferase	221.960975	1.562316343	0.466223242	3.351004845	8.05E-04	0.028860143	TRUE
WP_168726382.1	H0N27_RS11150	urea carboxylase	46.97260235	1.534681177	0.488644979	3.140687501	0.001685518	0.046351738	TRUE
WP_000075891.1	H0N27_RS06195	replicative DNA helicase	171.4337382	1.410990998	0.432676381	3.261077007	0.001109899	0.035527845	TRUE
WP_000856678.1	H0N27_RS07350	30S ribosomal protein S12 methylthiotransferase RimO	915.0760885	1.311222443	0.399012785	3.286166486	0.00101561	0.033747862	TRUE
WP_000543071.1	H0N27_RS02265	xanthine phosphoribosyltransferase	345.9070566	1.261787822	0.387039491	3.260100974	0.001113726	0.035527845	TRUE
WP_000689280.1	H0N27_RS15730	EstA family serine hydrolase	158.280617	1.247739213	0.394137595	3.165745233	0.001546862	0.044859001	TRUE
WP_000060753.1	H0N27_RS01275	two-component system response regulator OmpR	980.1312166	-1.212196492	0.355213051	-3.412589965	6.43E-04	0.025033207	TRUE
WP_163048347.1	H0N27_RS02940	carbohydrate porin	2349.450101	-1.240658393	0.390471462	-3.177334362	0.001486356	0.044312846	TRUE
WP_031222551.1	H0N27_RS14875	RsiV family protein	259.3159222	-1.331856196	0.366842869	-3.630590396	2.83E-04	0.013463402	TRUE
WP_171527620.1	H0N27_RS02220	hypothetical protein	1279.954114	-1.367738351	0.431489858	-3.169804173	0.001525417	0.044642939	TRUE
WP_001087821.1	H0N27_RS01225	DUF805 domain-containing protein	105.6185446	-1.445554303	0.455528026	-3.17335975	0.001506857	0.044508086	TRUE
WP_000750598.1	H0N27_RS04635	hypothetical protein	71.47200444	-1.476663845	0.464595966	-3.178382841	0.001480991	0.044312846	TRUE
WP_001154809.1	H0N27_RS15655	CBS domain-containing protein	382.0922248	-1.491060001	0.429177608	-3.47422599	5.12E-04	0.021225073	TRUE
WP_000099685.1	H0N27_RS15905	pyrimidine/purine nucleoside phosphorylase	174.3535711	-1.54197571	0.432163861	-3.568034832	3.60E-04	0.016407048	TRUE
WP_000126808.1	H0N27_RS16725	Dyp-type peroxidase	286.5218927	-1.543596018	0.400320394	-3.855901524	1.15E-04	0.007140141	TRUE
WP_032033516.1	H0N27_RS15435	3-isopropylmalate dehydrogenase	1833.491282	-1.650905152	0.48238873	-3.422354316	6.21E-04	0.024449324	TRUE
WP_045544605.1	H0N27_RS15675	type II secretion system major pseudopilin GspG	226.3395495	-1.689382014	0.437952201	-3.857457523	1.15E-04	0.007140141	TRUE
WP_000653195.1	H0N27_RS11085	type VI secretion system tube protein Hcp	4637.110621	-1.716693832	0.543243151	-3.16008371	0.001577238	0.045327836	TRUE
WP_025467130.1	H0N27_RS03925	MBL fold metallo-hydrolase	464.8297745	-1.741445381	0.451900257	-3.853605646	1.16E-04	0.007140141	TRUE
WP_168726756.1	H0N27_RS13295	gamma-glutamyltransferase	275.3690223	-1.786293103	0.469235054	-3.806819394	1.41E-04	0.008164397	TRUE
WP_000076440.1	H0N27_RS14100	response regulator transcription factor BfmR	592.6802083	-1.814974716	0.406395285	-4.466032909	7.97E-06	9.78E-04	TRUE
WP_001043189.1	H0N27_RS03875	hypothetical protein	146.7329317	-1.821449275	0.39938933	-4.560585714	5.10E-06	6.80E-04	TRUE
WP_168727084.1	H0N27_RS08090	alpha/beta hydrolase	164.7682486	-1.844601334	0.517017686	-3.567772213	3.60E-04	0.016407048	TRUE
WP_000914200.1	H0N27_RS05195	DUF3015 family protein	3191.808884	-1.869305813	0.494919897	-3.776986588	1.59E-04	0.00873055	TRUE
WP_206677379.1	H0N27_RS00515	alpha/beta fold hydrolase	207.9278782	-1.91859221	0.460979796	-4.161987635	3.15E-05	0.003129511	TRUE
WP_000522216.1	H0N27_RS13735	peptidoglycan-binding protein LysM	651.5479029	-2.008164355	0.552680794	-3.633497633	2.80E-04	0.013463402	TRUE
WP_168726882.1	H0N27_RS15365	LysE family translocator	76.72485579	-2.045586448	0.528620227	-3.869671163	1.09E-04	0.007140141	TRUE
WP_000722324.1	H0N27_RS03770	metalloprotease	64.20437818	-2.066407646	0.581268503	-3.554996762	3.78E-04	0.01698265	TRUE
WP_000521160.1	H0N27_RS10060	peptide-methionine (R)-S-oxide reductase MsrB	43.36619616	-2.066878839	0.518921712	-3.983026328	6.80E-05	0.005294094	TRUE
WP_168727011.1	H0N27_RS16585	DUF2236 domain-containing protein	84.66017317	-2.070091807	0.617176853	-3.354130661	7.96E-04	0.028860143	TRUE
WP_140952281.1	H0N27_RS10005	hypothetical protein	46.27788687	-2.15144431	0.55053628	-3.907906507	9.31E-05	0.00690667	TRUE
WP_001047855.1	H0N27_RS14090	hypothetical protein	141.1651826	-2.177028723	0.434630743	-5.008915632	5.47E-07	1.10E-04	TRUE
WP_049067690.1	H0N27_RS12780	copper resistance protein NlpE	106.336816	-2.195927092	0.546411736	-4.018813924	5.85E-05	0.004664724	TRUE
WP_029424601.1	H0N27_RS16895	enoyl-CoA hydratase/isomerase family protein	125.7126486	-2.360091784	0.676596129	-3.488183989	4.86E-04	0.020412361	TRUE
WP_001160766.1	H0N27_RS16905	acyl-CoA dehydrogenase family protein	121.0094224	-2.471078477	0.69241313	-3.568792054	3.59E-04	0.016407048	TRUE
WP_168726512.1	H0N27_RS05095	acinetobactin non-ribosomal peptide synthetase subunit BasA	86.03634214	-2.803328614	0.894739958	-3.133121071	0.001729581	0.047156948	TRUE
WP_000744649.1	H0N27_RS12525	hypothetical protein	42.54642346	-2.89185884	0.745983027	-3.876574583	1.06E-04	0.007140141	TRUE
WP_168726280.1	H0N27_RS09220	IucA/IucC family siderophore biosynthesis protein	390.1306992	-3.070984722	0.836807673	-3.669881168	2.43E-04	0.012461145	TRUE
WP_000993415.1	H0N27_RS05640	hemin uptake protein HemP	187.8523692	-3.125154138	0.824001455	-3.792656091	1.49E-04	0.008341263	TRUE
WP_168726281.1	H0N27_RS09230	DHA2 family efflux MFS transporter permease subunit	241.8574119	-3.245593723	0.954764321	-3.39936637	6.75E-04	0.025958981	TRUE
WP_168726340.1	H0N27_RS10560	hydroxymethylglutaryl-CoA lyase	212.580919	-3.266182593	1.0364666	-3.151266613	0.00162564	0.045400861	TRUE
WP_086261556.1	H0N27_RS09185	acetyltransferase	2408.384361	-3.267080505	0.855407398	-3.819326923	1.34E-04	0.007905075	TRUE
WP_168726810.1	H0N27_RS12425	phage tail tube protein	41.12874566	-3.289479241	0.850491511	-3.867739063	1.10E-04	0.007140141	TRUE
WP_024439025.1	H0N27_RS09225	siderophore achromobactin biosynthesis protein AcsC	468.7214941	-3.329848494	0.899886798	-3.700297084	2.15E-04	0.011449294	TRUE
1294	H0N27_RS06710	DUF4198 domain-containing protein	68.62687229	-3.357996819	0.960405196	-3.496437578	4.72E-04	0.020055096	TRUE
WP_168726282.1	H0N27_RS09235	SidA/IucD/PvdA family monooxygenase	312.7800162	-3.464975094	1.006532704	-3.442486351	5.76E-04	0.022983669	TRUE
WP_000790104.1	H0N27_RS05985	Csu fimbrial major subunit CsuAB	1259.82916	-3.529480226	1.07856439	-3.272387126	0.001066434	0.035071401	TRUE
WP_168726516.1	H0N27_RS05140	(2 3-dihydroxybenzoyl)adenylate synthase BasE	400.084719	-3.554810258	0.856733706	-4.149259253	3.34E-05	0.003129511	TRUE
WP_133224359.1	H0N27_RS06270	poly-beta-1 6-N-acetyl-D-glucosamine biosynthesis protein PgaD	18.66168957	-3.614061223	1.155587925	-3.127465376	0.001763206	0.047666328	TRUE
WP_114154606.1	H0N27_RS05115	ferric acinetobactin ABC transporter ATP-binding protein BauE	141.8335082	-3.88763876	0.931793482	-4.172210725	3.02E-05	0.003129511	TRUE
WP_000727820.1	H0N27_RS12520	hypothetical protein	61.26724959	-4.185106514	0.899571466	-4.652333555	3.28E-06	5.23E-04	TRUE
WP_168726520.1	H0N27_RS05175	acinetobactin biosynthesis isochorismate synthase BasJ	85.88799478	-4.243595613	1.089226971	-3.895970011	9.78E-05	0.007090971	TRUE
WP_000106687.1	H0N27_RS14830	MFS transporter	860.9939791	-4.280977037	0.778516707	-5.498889105	3.82E-08	1.22E-05	TRUE
WP_227552419.1	H0N27_RS00590	hypothetical protein	8.470902332	-4.38491079	1.35699314	-3.231343372	0.001232098	0.038159161	TRUE
WP_168726630.1	H0N27_RS05100	acinetobactin non-ribosomal peptide synthetase subunit BasB	670.9892263	-4.423159607	0.932750906	-4.742058762	2.12E-06	3.55E-04	TRUE
1242	H0N27_RS06445	DUF4198 domain-containing protein	18.14982343	-4.954191796	1.251628481	-3.958196759	7.55E-05	0.005735752	TRUE
WP_168726515.1	H0N27_RS05130	putative histamine N-monooxygenase	279.2307819	-5.169109112	0.986419098	-5.240276799	1.60E-07	4.63E-05	TRUE
WP_206677394.1	H0N27_RS05155	ABC transporter ATP-binding protein/permease	442.2807649	-5.180489182	1.046004173	-4.952646763	7.32E-07	1.37E-04	TRUE
WP_016653752.1	H0N27_RS05160	acinetobactin export ABC transporter permease/ATP-binding subunit BarB	460.7932071	-5.423908814	1.117554736	-4.853371953	1.21E-06	2.15E-04	TRUE
WP_058062368.1	H0N27_RS14825	Rid family hydrolase	308.6687092	-5.488632898	0.907969536	-6.0449527	1.49E-09	6.81E-07	TRUE
WP_001104132.1	H0N27_RS05120	siderophore-binding periplasmic lipoprotein BauB	452.3096796	-5.794335352	0.867179625	-6.681816761	2.36E-11	1.88E-08	TRUE
WP_000018791.1	H0N27_RS09200	hypothetical protein	5.975635778	-5.828348718	1.648157039	-3.536282393	4.06E-04	0.017722997	TRUE
WP_168726517.1	H0N27_RS05150	acinetobactin biosynthesis histidine decarboxylase BasG	323.379054	-5.851095182	1.018754101	-5.743383195	9.28E-09	3.29E-06	TRUE
WP_017815796.1	H0N27_RS05145	acinetobactin biosynthesis bifunctional isochorismatase/aryl carrier protein BasF	315.0904636	-5.966445365	1.685336264	-3.540210635	4.00E-04	0.017713707	TRUE
WP_168726809.1	H0N27_RS12430	Rha family transcriptional regulator	10.60680202	-6.659205887	1.6565657	-4.019886375	5.82E-05	0.004664724	TRUE
