# Supplementary material for: Transcriptomic and functional profiling of Acinetobacter baumannii reveals adaptation to burn patient blood and time-dependent responses to human serum
Source: Front Microbiol. 2025 Aug 29;16:1635690. doi: 10.3389/fmicb.2025.1635690 (PMC12425997; doi:10.3389/fmicb.2025.1635690)
Supplement: Supplementary file 2 [file Table_2.xlsx]

## Sheet: annotated_all_DEGgenes
Protein_ID	Gene_ID	Protein	baseMean	log2FoldChange	lfcSE	stat	pvalue	padj
WP_001045987.1_226	H0N27_RS01165	aquaporin Z	29518.9	2.99925	0.501547	5.98	2.23134e-09	2.79518e-07
WP_111810849.1_3205	H0N27_RS16420	aldolase	198.549	2.99337	0.390259	7.67021	1.7171e-14	1.11852e-11
WP_168726396.1_2217	H0N27_RS11300	MFS transporter	6116.22	2.59804	0.787462	3.29925	0.00096943	0.019734
WP_000483007.1_3275	H0N27_RS16790	DoxX family protein	3981.34	2.3628	0.503386	4.69381	2.68157e-06	0.000158779
WP_000289091.1_292	H0N27_RS01525	bacterioferritin-associated ferredoxin	7922.06	2.29794	0.605198	3.79701	0.000146454	0.00463107
WP_001167461.1_2833	H0N27_RS14495	ribosome-associated translation inhibitor RaiA	21847.5	2.25203	0.44085	5.10837	3.24946e-07	2.78513e-05
WP_168727011.1_3234	H0N27_RS16585	DUF2236 domain-containing protein	4856.1	2.24848	0.539855	4.16497	3.11393e-05	0.00130178
WP_000929502.1_589	H0N27_RS03085	YegP family protein	2034.26	2.16534	0.691641	3.13073	0.00174373	0.0295798
WP_171527616.1_139	H0N27_RS00720	TonB-dependent siderophore receptor	3706.47	2.15066	0.573969	3.747	0.000178963	0.00539705
WP_168726273.1_1782	H0N27_RS09130	DUF1634 domain-containing protein	69.0095	2.11791	0.532753	3.9754	7.02605e-05	0.00254265
WP_168727022.1_3206	H0N27_RS16425	dihydrodipicolinate synthase family protein	80.9913	2.08846	0.438284	4.7651	1.88761e-06	0.000122959
WP_000608974.1_2319	H0N27_RS11815	hypothetical protein	92.0966	2.02215	0.423214	4.77809	1.76968e-06	0.000122959
WP_000790104.1_1150	H0N27_RS05985	Csu fimbrial major subunit CsuAB	12699.9	1.96692	0.280982	7.00018	2.55626e-12	6.9381e-10
WP_000727820.1_2459	H0N27_RS12520	hypothetical protein	2031.58	1.94327	0.350438	5.54527	2.93497e-08	3.08361e-06
WP_168726727.1_2772	H0N27_RS14125	hypothetical protein	16289.3	1.93797	0.297217	6.52039	7.01232e-11	1.34348e-08
WP_000255593.1_90	H0N27_RS00475	hypothetical protein	20139.7	1.91823	0.444242	4.31798	1.57465e-05	0.000777066
WP_002001056.1_2361	H0N27_RS12025	Lrp/AsnC family transcriptional regulator	441.433	1.89388	0.238823	7.93005	2.19051e-15	1.78362e-12
WP_001104132.1_983	H0N27_RS05120	siderophore-binding periplasmic lipoprotein BauB	23398.4	1.87107	0.512057	3.65403	0.000258156	0.00764376
2302	H0N27_RS11730	hypothetical protein	733.007	1.86079	0.389532	4.77699	1.77941e-06	0.000122959
WP_000949688.1_1461	H0N27_RS07545	hypothetical protein	5127.54	1.84037	0.39239	4.69015	2.73001e-06	0.000158779
WP_168726697.1_299	H0N27_RS01560	GspH/FimT family pseudopilin	31.4602	1.79869	0.552482	3.25566	0.0011313	0.0218026
WP_071243623.1_1978	H0N27_RS10115	chromate transporter	479.952	1.74644	0.300382	5.81406	6.09742e-09	7.35529e-07
WP_001290075.1_2223	H0N27_RS11325	Lrp/AsnC family transcriptional regulator	40.1027	1.69633	0.540974	3.1357	0.00171446	0.0293894
WP_168726517.1_989	H0N27_RS05150	acinetobactin biosynthesis histidine decarboxylase BasG	43452.9	1.68637	0.529228	3.18648	0.00144017	0.025915
WP_168726283.1_1804	H0N27_RS09240	siderophore biosynthesis protein	93534.8	1.66447	0.437827	3.80166	0.000143733	0.00458958
WP_168726722.1_2778	H0N27_RS14155	Darcynin 1	64.0741	1.64183	0.463797	3.53997	0.000400165	0.010319
WP_001982898.1_2251	H0N27_RS11470	hypothetical protein	33.1187	1.6211	0.5498	2.94854	0.00319284	0.0458109
WP_000244900.1_3021	H0N27_RS15455	DUF2061 domain-containing protein	1276.87	1.61476	0.404544	3.99155	6.56422e-05	0.00240221
WP_168726520.1_994	H0N27_RS05175	acinetobactin biosynthesis isochorismate synthase BasJ	35217.4	1.6145	0.458122	3.52417	0.000424808	0.0107256
WP_168726514.1_984	H0N27_RS05125	TonB-dependent siderophore receptor	35611.8	1.56866	0.526588	2.97891	0.00289277	0.0424403
WP_106439746.1_2135	H0N27_RS10895	1 2-phenylacetyl-CoA epoxidase subunit A	331528	1.54398	0.471851	3.27219	0.00106719	0.0209389
1054	H0N27_RS05485	NlpC/P60 family protein	197.377	1.53649	0.407195	3.77334	0.000161074	0.00499637
WP_168726863.1_3114	H0N27_RS15940	FUSC family protein	657.745	1.53498	0.373827	4.10611	4.02377e-05	0.00157897
WP_001022721.1_1155	H0N27_RS06010	Csu fimbrial tip adhesin CsuE	1380.95	1.52268	0.422532	3.6037	0.000313714	0.00873304
WP_168726956.1_680	H0N27_RS03575	hypothetical protein	39.2863	1.52099	0.50046	3.03919	0.00237215	0.0371447
WP_000376213.1_2041	H0N27_RS10430	Lrp/AsnC family transcriptional regulator	376.33	1.50348	0.455581	3.30014	0.000966379	0.019734
WP_000717399.1_2371	H0N27_RS12075	hypothetical protein	48.7278	1.49506	0.51201	2.91999	0.00350041	0.0495689
WP_111811258.1_1057	H0N27_RS05500	TetR/AcrR family transcriptional regulator	60.1003	1.4535	0.449391	3.23437	0.00121913	0.0229521
WP_001039796.1_919	H0N27_RS04800	NAD(P)H-dependent oxidoreductase	562.512	1.43944	0.301539	4.77365	1.80913e-06	0.000122959
WP_168726878.1_3026	H0N27_RS15480	catalase/peroxidase HPI	15985.8	1.43228	0.436188	3.28364	0.00102477	0.0204765
WP_168726280.1_1800	H0N27_RS09220	IucA/IucC family siderophore biosynthesis protein	27315.1	1.42583	0.442346	3.22334	0.00126705	0.0235816
WP_168726412.1_2291	H0N27_RS11675	OmpA family protein	17597.4	1.41286	0.4177	3.38247	0.000718383	0.0159168
WP_168726433.1_1627	H0N27_RS08365	sulfite exporter TauE/SafE family protein	126.444	1.34104	0.299121	4.48328	7.35057e-06	0.000380013
WP_168726479.1_813	H0N27_RS04265	NF038105 family protein	206.165	1.34028	0.32182	4.1647	3.11756e-05	0.00130178
WP_005128301.1_1153	H0N27_RS06000	Csu fimbrial biogenesis chaperone CsuC	458.219	1.33614	0.418609	3.19187	0.00141357	0.0256546
WP_000501457.1_1977	H0N27_RS10110	chromate transporter	418.853	1.33268	0.309148	4.31081	1.62658e-05	0.000790711
WP_000397471.1_1145	H0N27_RS05960	sodium/glutamate symporter	19286.3	1.29305	0.357048	3.62149	0.000292912	0.00833297
WP_133224359.1_1207	H0N27_RS06270	poly-beta-1 6-N-acetyl-D-glucosamine biosynthesis protein PgaD	121.515	1.26255	0.357505	3.53156	0.000413111	0.0105118
WP_024439025.1_1801	H0N27_RS09225	siderophore achromobactin biosynthesis protein AcsC	18175.5	1.24855	0.377374	3.30853	0.000937885	0.0193335
WP_000626177.1_2325	H0N27_RS11845	metal-dependent hydrolase	104.754	1.22032	0.361514	3.37558	0.000736598	0.0161013
WP_000795915.1_2044	H0N27_RS10445	hypothetical protein	1243.09	1.21507	0.313137	3.88031	0.000104325	0.0034672
WP_168726969.1_1471	H0N27_RS07595	hypothetical protein	510.144	1.18875	0.343272	3.463	0.000534189	0.012793
WP_000992297.1_2653	H0N27_RS13495	metal-dependent hydrolase	259.789	1.1628	0.279002	4.16772	3.07664e-05	0.00130178
WP_001060738.1_2296	H0N27_RS11700	hypothetical protein	2159.83	1.15502	0.352949	3.2725	0.00106602	0.0209389
WP_168726901.1_2911	H0N27_RS14905	GGDEF domain-containing phosphodiesterase	3892.31	1.1524	0.32534	3.54216	0.000396872	0.010319
WP_000312237.1_2806	H0N27_RS14360	multidrug efflux SMR transporter	1084.11	1.15114	0.343407	3.35212	0.000801955	0.0172978
WP_025467130.1_747	H0N27_RS03925	MBL fold metallo-hydrolase	6258.64	1.11578	0.382594	2.91635	0.0035415	0.0497184
WP_000022555.1_575	H0N27_RS03015	large conductance mechanosensitive channel protein MscL	10719.3	1.10739	0.264206	4.19141	2.7723e-05	0.00122019
WP_000459540.1_1656	H0N27_RS08505	efflux system response regulator transcription factor AdeR	287.335	1.09363	0.308518	3.54477	0.000392961	0.010319
WP_168726282.1_1803	H0N27_RS09235	SidA/IucD/PvdA family monooxygenase	28419.4	1.07741	0.311985	3.45339	0.00055358	0.0131607
WP_001131869.1_2807	H0N27_RS14365	cation transporter	2199.98	1.04504	0.315787	3.30933	0.000935195	0.0193335
WP_001072475.1_3112	H0N27_RS15930	HlyD family secretion protein	395.562	1.00681	0.334288	3.0118	0.00259704	0.039645
WP_168726604.1_1291	H0N27_RS06695	regulatory protein GemA	117.038	1.00006	0.336618	2.97089	0.00296934	0.0431748
WP_057045602.1_425	H0N27_RS02190	M3 family metallopeptidase	4046.86	-1.02646	0.333372	-3.07901	0.00207688	0.0336537
WP_031960941.1_1114	H0N27_RS05785	type II secretion system protein GspL	1051.69	-1.04213	0.349164	-2.98465	0.00283907	0.0418409
WP_000471059.1_1833	H0N27_RS09385	3'(2') 5'-bisphosphate nucleotidase CysQ	1984.74	-1.04769	0.328326	-3.191	0.00141782	0.0256546
WP_000667412.1_1087	H0N27_RS05655	penicillin-binding protein 1B	9389.64	-1.0638	0.326212	-3.26106	0.00110996	0.0216476
WP_031987213.1_3011	H0N27_RS15405	asparaginase	1015.12	-1.07252	0.335298	-3.1987	0.00138047	0.0254258
WP_125535057.1_2707	H0N27_RS13800	8-amino-7-oxononanoate synthase	255.319	-1.14639	0.289558	-3.95909	7.52343e-05	0.00267673
WP_000602467.1_1218	H0N27_RS06325	acyl-CoA dehydrogenase family protein	19013	-1.15008	0.337763	-3.405	0.00066164	0.014965
WP_000849145.1_327	H0N27_RS01700	ParA family protein	1208.5	-1.16728	0.286033	-4.08093	4.48559e-05	0.00173923
WP_024438080.1_493	H0N27_RS02600	PHP domain-containing protein	401.934	-1.16813	0.349674	-3.34064	0.000835855	0.0176778
WP_168726822.1_2427	H0N27_RS12365	SGNH/GDSL hydrolase family protein	193.423	-1.17206	0.340734	-3.43981	0.000582115	0.0137388
WP_001171021.1_2394	H0N27_RS12195	extracellular solute-binding protein	561.497	-1.19679	0.389287	-3.07432	0.00210985	0.0340187
WP_168726376.1_2169	H0N27_RS11060	type VI secretion system membrane subunit TssM	5455	-1.22785	0.319309	-3.84534	0.000120386	0.00392097
WP_168726922.1_489	H0N27_RS02580	FAD-dependent 5-carboxymethylaminomethyl-2-thiouridine(34) oxidoreductase MnmC	384.756	-1.25485	0.307892	-4.07561	4.58935e-05	0.00174935
WP_168726399.1_2247	H0N27_RS11450	MFS transporter	125.17	-1.2556	0.407384	-3.0821	0.00205545	0.0336412
WP_032044314.1_2220	H0N27_RS11310	lauroyl acyltransferase	500.141	-1.25561	0.304522	-4.12321	3.73626e-05	0.00152113
WP_001285409.1_52	H0N27_RS00285	replication-associated recombination protein A	6951.82	-1.3136	0.405172	-3.24207	0.00118665	0.0226018
WP_168726737.1_2708	H0N27_RS13805	adenosylmethionine--8-amino-7-oxononanoate transaminase	313.759	-1.31452	0.337666	-3.89297	9.90257e-05	0.00332502
WP_168726284.1_1825	H0N27_RS09345	transcription-repair coupling factor	5833.27	-1.36394	0.461968	-2.95246	0.00315254	0.0454329
WP_001140774.1_2362	H0N27_RS12030	gamma-aminobutyraldehyde dehydrogenase	717.063	-1.37063	0.289003	-4.74261	2.1098e-06	0.000134302
WP_000844947.1_1506	H0N27_RS07770	metal-dependent hydrolase	73.5102	-1.3795	0.373677	-3.69169	0.000222773	0.00665662
WP_000192286.1_946	H0N27_RS04935	ATP-binding protein	2416.76	-1.38986	0.426525	-3.25856	0.00111979	0.0217093
WP_168727045.1_3349	H0N27_RS17170	polysaccharide biosynthesis tyrosine autokinase	3939.26	-1.40857	0.466493	-3.0195	0.00253194	0.0390831
WP_000279723.1_3038	H0N27_RS15550	radical SAM family heme chaperone HemW	457.142	-1.41733	0.349854	-4.0512	5.09564e-05	0.00190764
WP_168726355.1_2099	H0N27_RS10715	4-hydroxybenzoate 3-monooxygenase	903.548	-1.42046	0.297789	-4.77003	1.84196e-06	0.000122959
WP_000557241.1_2168	H0N27_RS11055	type VI secretion system-associated protein TagF	501.728	-1.4206	0.320964	-4.42603	9.59814e-06	0.000488456
WP_168726841.1_2379	H0N27_RS12110	type VI secretion system tip protein VgrG	3348.78	-1.45082	0.356107	-4.07411	4.6191e-05	0.00174935
WP_046879517.1_354	H0N27_RS01835	PspC domain-containing protein	5107.45	-1.49675	0.359339	-4.16529	3.10962e-05	0.00130178
WP_168727042.1_3339	H0N27_RS17120	glycosyltransferase family 4 protein	2378.79	-1.51147	0.446709	-3.38356	0.000715532	0.0159168
WP_168726618.1_1360	H0N27_RS07040	transaldolase	4705.96	-1.51225	0.479972	-3.15071	0.00162875	0.0285206
WP_000035257.1_887	H0N27_RS04640	glycosyltransferase family 2 protein	2101.68	-1.51497	0.518717	-2.9206	0.00349359	0.0495689
WP_024432927.1_3382	H0N27_RS17335	ankyrin repeat domain-containing protein	53.7775	-1.53795	0.489607	-3.14119	0.00168262	0.0289963
WP_001135124.1_103	H0N27_RS00540	MATE family efflux transporter	1392.73	-1.5418	0.469269	-3.28554	0.00101786	0.020464
WP_168726657.1_111	H0N27_RS00580	LysM peptidoglycan-binding domain-containing protein	449.59	-1.55909	0.459665	-3.3918	0.000694361	0.0155968
WP_038346957.1_3174	H0N27_RS16265	tRNA glutamyl-Q(34) synthetase GluQRS	233.016	-1.58473	0.528211	-3.00018	0.00269822	0.0404982
WP_168726570.1_1217	H0N27_RS06320	3-hydroxyacyl-CoA dehydrogenase	4243.79	-1.6237	0.467214	-3.47528	0.000510311	0.0124921
WP_168726545.1_1115	H0N27_RS05790	type II secretion system protein GspM	206.395	-1.63403	0.53674	-3.04436	0.00233176	0.0366886
WP_031965447.1_53	H0N27_RS00290	formate/nitrite transporter family protein	1047.93	-1.67344	0.547237	-3.05797	0.00222839	0.0354042
WP_111811151.1_1514	H0N27_RS07810	2-C-methyl-D-erythritol 4-phosphate cytidylyltransferase	222.185	-1.67872	0.536048	-3.13166	0.00173821	0.0295798
WP_000568820.1_2172	H0N27_RS11075	type VI secretion system baseplate subunit TssF	850.642	-1.68086	0.361427	-4.65063	3.30919e-06	0.000185703
WP_032033825.1_1765	H0N27_RS09045	hypothetical protein	7045.55	-1.70698	0.489909	-3.48428	0.000493456	0.012236
WP_168726378.1_2171	H0N27_RS11070	type VI secretion system baseplate subunit TssG	271.99	-1.71329	0.348467	-4.91664	8.804e-07	6.82729e-05
WP_002069064.1_888	H0N27_RS04645	hypothetical protein	1013.13	-1.75656	0.493122	-3.56212	0.000367872	0.00998988
WP_000157122.1_223	H0N27_RS01150	DNA/RNA non-specific endonuclease	679.533	-1.79006	0.504739	-3.5465	0.000390382	0.010319
WP_032061520.1_623	H0N27_RS03285	ComF family protein	112.88	-1.80142	0.494064	-3.64612	0.000266228	0.0076735
WP_168726223.1_1628	H0N27_RS08370	ribose-phosphate pyrophosphokinase	75.4186	-1.82429	0.555041	-3.28676	0.00101347	0.020464
WP_000981337.1_2205	H0N27_RS11240	hypothetical protein	479.605	-1.84022	0.578711	-3.17986	0.00147348	0.0263551
WP_168726654.1_104	H0N27_RS00545	pyridoxal phosphate-dependent aminotransferase	3207.38	-1.85966	0.509639	-3.64896	0.000263301	0.00765689
WP_000207467.1_2954	H0N27_RS15120	fumarate hydratase	1989.25	-1.86846	0.609882	-3.06365	0.00218656	0.03491
WP_000525041.1_1440	H0N27_RS07445	hypothetical protein	174.623	-1.89504	0.6473	-2.92761	0.00341576	0.0487945
WP_000703571.1_440	H0N27_RS02285	rRNA maturation RNase YbeY	1055.71	-1.93084	0.301682	-6.40027	1.55107e-10	2.52591e-08
WP_049081181.1_2225	H0N27_RS11335	GNAT family N-acetyltransferase	76.5212	-1.94778	0.550451	-3.53853	0.000402367	0.010319
WP_001046931.1_1930	H0N27_RS09870	hypothetical protein	1162.25	-1.97692	0.660444	-2.99332	0.00275962	0.0410414
WP_168726389.1_2206	H0N27_RS11245	RHS domain-containing protein	5993.45	-1.98106	0.415545	-4.76738	1.86641e-06	0.000122959
WP_000243520.1_1188	H0N27_RS06175	alpha-E domain-containing protein	305.051	-1.99515	0.616108	-3.23831	0.00120241	0.022769
WP_000083355.1_184	H0N27_RS00945	excinuclease ABC subunit UvrA	14737.4	-2.0095	0.519967	-3.86468	0.000111236	0.00365956
WP_171945432.1_51	H0N27_RS00280	PQQ-dependent sugar dehydrogenase	11694.8	-2.01088	0.645731	-3.11411	0.00184502	0.0309754
WP_001103036.1_633	H0N27_RS03335	hypothetical protein	369.066	-2.08197	0.618406	-3.36667	0.000760806	0.0165196
WP_161289501.1_1059	H0N27_RS05515	hypothetical protein	48.0313	-2.09321	0.595893	-3.51273	0.000443527	0.011112
WP_111811535.1_3343	H0N27_RS17140	glycosyltransferase family 4 protein	830.336	-2.15344	0.650685	-3.3095	0.000934642	0.0193335
WP_111811541.1_3348	H0N27_RS17165	low molecular weight phosphotyrosine protein phosphatase	887.589	-2.15587	0.667806	-3.22829	0.00124531	0.0233103
WP_111811540.1_3347	H0N27_RS17160	polysaccharide biosynthesis/export family protein	4166.22	-2.19085	0.64287	-3.40793	0.000654578	0.0149088
WP_000420541.1_1325	H0N27_RS06865	hypothetical protein	1366.52	-2.19657	0.655944	-3.34871	0.000811892	0.0173309
WP_168726872.1_3069	H0N27_RS15705	DnaJ domain-containing protein	2803.54	-2.19761	0.642582	-3.41998	0.000626266	0.0145176
WP_001984522.1_3039	H0N27_RS15555	DMT family transporter	731.526	-2.24106	0.655539	-3.41865	0.000629324	0.0145176
WP_223233524.1_2165	H0N27_RS11045	PAAR domain-containing protein	240.787	-2.27061	0.479099	-4.73933	2.14422e-06	0.000134302
WP_168726971.1_1453	H0N27_RS07505	EAL domain-containing protein	1147.31	-2.271	0.488899	-4.64512	3.39879e-06	0.000185703
WP_001136787.1_1670	H0N27_RS08575	hypothetical protein	1942.24	-2.27477	0.520681	-4.36885	1.24905e-05	0.000625869
WP_000351255.1_1297	H0N27_RS06725	hypothetical protein	555.479	-2.35358	0.664516	-3.5418	0.000397407	0.010319
WP_005133022.1_2683	H0N27_RS13660	lipoprotein insertase outer membrane protein LolB	313.6	-2.38691	0.581138	-4.10729	4.00323e-05	0.00157897
WP_017816523.1_1933	H0N27_RS09885	LysR family transcriptional regulator	208.546	-2.40324	0.692249	-3.47164	0.000517294	0.0124921
WP_168726576.1_1238	H0N27_RS06425	hypothetical protein	116.576	-2.41251	0.797992	-3.02322	0.00250098	0.0387891
WP_000543705.1_2745	H0N27_RS13990	hypothetical protein	10302.1	-2.41553	0.766346	-3.15201	0.0016215	0.0285206
WP_004841099.1_1575	H0N27_RS08115	type 1 glutamine amidotransferase domain-containing protein	6083.45	-2.44031	0.623253	-3.91544	9.02377e-05	0.00309373
WP_168726390.1_2207	H0N27_RS11250	type VI secretion system tip protein VgrG	4233.38	-2.58015	0.487212	-5.29574	1.18533e-07	1.07239e-05
WP_000175334.1_547	H0N27_RS02875	peroxiredoxin	9125.94	-2.5928	0.724969	-3.57643	0.000348325	0.00961436
WP_171527614.1_110	H0N27_RS00575	type VI secretion system tip protein VgrG	812.422	-2.61953	0.455025	-5.75689	8.5678e-09	9.96618e-07
WP_001269055.1_1316	H0N27_RS06820	aldehyde dehydrogenase family protein	7960.27	-2.62505	0.727806	-3.60681	0.000309989	0.00870375
WP_000643176.1_3062	H0N27_RS15670	hypothetical protein	413.267	-2.65887	0.591569	-4.49461	6.96982e-06	0.000366141
WP_001088962.1_2265	H0N27_RS11545	four-helix bundle copper-binding protein	6789.7	-2.67897	0.63475	-4.22052	2.43742e-05	0.00112527
1732	H0N27_RS17595	TIGR01244 family phosphatase	300.79	-2.75074	0.873594	-3.14877	0.00163961	0.0285573
WP_227552426.1_1703	H0N27_RS08740	hypothetical protein	22.0306	-2.80145	0.913477	-3.0668	0.00216361	0.0347137
WP_000581862.1_222	H0N27_RS01145	hypothetical protein	5300.72	-2.81086	0.890751	-3.15561	0.00160165	0.0283509
WP_168727043.1_3341	H0N27_RS17130	glycosyltransferase	424.328	-2.81547	0.73457	-3.83282	0.000126685	0.00408527
WP_000874704.1_1319	H0N27_RS06835	iron-containing alcohol dehydrogenase	3075.8	-2.85967	0.677997	-4.21782	2.46678e-05	0.00112527
WP_000738603.1_3139	H0N27_RS16065	hypothetical protein	1281.74	-2.86392	0.895413	-3.19844	0.00138175	0.0254258
WP_001279994.1_1331	H0N27_RS06895	glutathione S-transferase family protein	463.448	-2.97163	0.763304	-3.89312	9.89637e-05	0.00332502
WP_168726241.1_1668	H0N27_RS08565	catalase family protein	546.951	-3.03949	0.806031	-3.77094	0.000162637	0.00499724
WP_001034851.1_3138	H0N27_RS16060	YMGG-like glycine zipper-containing protein	4466.04	-3.09514	0.999621	-3.09631	0.00195942	0.0323951
WP_111811152.1_1512	H0N27_RS07800	right-handed parallel beta-helix repeat-containing protein	179.627	-3.09861	0.774337	-4.00163	6.29086e-05	0.00232833
WP_079276082.1_3126	H0N27_RS16000	alpha/beta hydrolase	4594.81	-3.31621	0.705918	-4.69773	2.63067e-06	0.000158668
WP_168726332.1_2049	H0N27_RS10465	catalase HPII	130270	-3.32801	0.790537	-4.20981	2.5559e-05	0.00114035
WP_001145676.1_2050	H0N27_RS10470	iron-containing redox enzyme family protein	25482.2	-3.38093	0.726324	-4.65485	3.24224e-06	0.000185263
WP_000161254.1_1347	H0N27_RS06975	hypothetical protein	569.329	-3.40702	0.798765	-4.26536	1.99584e-05	0.000955947
WP_168726508.1_972	H0N27_RS05065	TetR/AcrR family transcriptional regulator	37.2269	-3.43283	1.08004	-3.17842	0.0014808	0.0263551
WP_000072984.1_2461	H0N27_RS12530	hypothetical protein	1043.57	-3.45169	0.833373	-4.14183	3.44542e-05	0.00142047
WP_000040106.1_2711	H0N27_RS13820	trehalose-6-phosphate synthase	20230.8	-3.52318	0.749642	-4.69981	2.60402e-06	0.000158668
WP_168726400.1_2248	H0N27_RS11455	minor capsid protein	1142.31	-3.66428	0.763565	-4.79891	1.59528e-06	0.000118087
WP_000055765.1_1330	H0N27_RS06890	spore coat U domain-containing protein	5745.92	-3.67249	0.722652	-5.08196	3.73557e-07	3.11968e-05
WP_000044010.1_1673	H0N27_RS08590	hypothetical protein	857.436	-3.76955	0.814792	-4.6264	3.72074e-06	0.000198663
WP_000380899.1_198	H0N27_RS01015	4-aminobutyrate--2-oxoglutarate transaminase	1373.29	-3.84368	0.981075	-3.91783	8.93506e-05	0.00309373
WP_001274776.1_3385	H0N27_RS17375	hypothetical protein	208.437	-3.87595	1.02327	-3.7878	0.000151987	0.00475984
WP_168726735.1_2710	H0N27_RS13815	trehalose-phosphatase	4890.87	-3.89918	0.758381	-5.14146	2.72617e-07	2.39977e-05
WP_168726333.1_2054	H0N27_RS10490	hypothetical protein	303.566	-4.04479	0.825308	-4.90095	9.53765e-07	7.22421e-05
WP_168726334.1_2055	H0N27_RS10495	hypothetical protein	1249.99	-4.07461	0.650845	-6.26049	3.83779e-10	5.20821e-08
WP_000690470.1_1138	H0N27_RS05925	glycosyltransferase	1960.95	-4.18648	0.838852	-4.99072	6.01537e-07	4.77855e-05
WP_168726972.1_1450	H0N27_RS07490	SOS response-associated peptidase family protein	431.848	-4.30641	0.849417	-5.06985	3.98139e-07	3.24185e-05
WP_168726553.1_1139	H0N27_RS05930	NirD/YgiW/YdeI family stress tolerance protein	2392.56	-4.34957	0.817356	-5.32152	1.02905e-07	9.57607e-06
WP_000086293.1_1753	H0N27_RS08985	hypothetical protein	1772.51	-4.43614	1.04821	-4.23211	2.31506e-05	0.00109278
WP_000770269.1_1591	H0N27_RS08195	hypothetical protein	85.1078	-4.45073	0.958429	-4.64377	3.421e-06	0.000185703
WP_168726392.1_2211	H0N27_RS11270	hypothetical protein	5804.99	-4.47804	0.708367	-6.32164	2.5881e-10	3.83156e-08
WP_168726398.1_2242	H0N27_RS11425	hypothetical protein	2989.59	-4.70758	0.837138	-5.62343	1.87208e-08	2.10254e-06
WP_004708422.1_1441	H0N27_RS07450	hypothetical protein	106.256	-4.7231	1.19333	-3.95791	7.56092e-05	0.00267673
WP_000482091.1_2051	H0N27_RS10475	CinA family protein	882.866	-4.75447	0.867198	-5.48256	4.19216e-08	4.13754e-06
WP_171527604.1_1135	H0N27_RS05910	acyl-CoA dehydrogenase	5881.47	-4.86099	0.884049	-5.49856	3.82908e-08	3.89728e-06
WP_168726242.1_1669	H0N27_RS08570	hypothetical protein	3143.83	-4.93338	0.879685	-5.60812	2.04532e-08	2.22053e-06
WP_168726615.1_1348	H0N27_RS06980	DNA breaking-rejoining protein	1313.52	-5.01044	0.924302	-5.42078	5.93397e-08	5.6844e-06
2045	H0N27_RS17600	stress-induced protein	1.56546e+06	-5.3816	0.567346	-9.48557	2.41071e-21	7.8517e-18
WP_168726552.1_1137	H0N27_RS05920	class I SAM-dependent methyltransferase	1337.46	-5.46058	0.792066	-6.8941	5.42083e-12	1.26112e-09
WP_168726551.1_1136	H0N27_RS05915	PIG-L family deacetylase	5209.34	-5.47429	0.854503	-6.4064	1.48994e-10	2.52591e-08
WP_000132045.1_2053	H0N27_RS10485	hypothetical protein	212367	-5.47768	0.744424	-7.35828	1.86294e-13	6.74179e-11
WP_000432325.1_2048	H0N27_RS10460	SDR family oxidoreductase	15265.5	-5.51588	0.752215	-7.33285	2.25303e-13	7.33811e-11
WP_168726384.1_2190	H0N27_RS11165	glutathione-dependent formaldehyde dehydrogenase	25030.5	-5.75341	0.761276	-7.55759	4.10613e-14	1.86538e-11
WP_000644342.1_2243	H0N27_RS11430	DUF4142 domain-containing protein	6841.2	-5.92475	0.915961	-6.46835	9.90819e-11	1.79283e-08
WP_102760583.1_1329	H0N27_RS06885	fimbria/pilus outer membrane usher protein	9616.66	-5.98221	0.874274	-6.84249	7.78299e-12	1.68995e-09
WP_001094391.1_1134	H0N27_RS05905	DUF2171 domain-containing protein	13654.8	-6.02737	0.910138	-6.62248	3.53211e-11	7.19006e-09
WP_000108365.1_2052	H0N27_RS10480	hypothetical protein	71196.4	-6.10037	0.805891	-7.56972	3.74024e-14	1.86538e-11
WP_000750672.1_1327	H0N27_RS06875	spore coat U domain-containing protein	11701.9	-6.11507	0.810661	-7.54331	4.58183e-14	1.86538e-11
WP_032057959.1_1328	H0N27_RS06880	fimbria/pilus periplasmic chaperone	3050.22	-6.15974	0.881699	-6.98622	2.82392e-12	7.075e-10
WP_001127326.1_2250	H0N27_RS11465	hypothetical protein	3890.26	-6.24047	0.993518	-6.28118	3.36004e-10	4.75811e-08
WP_000983630.1_2047	H0N27_RS10455	DUF6367 family protein	377.135	-6.41718	1.01145	-6.34451	2.23135e-10	3.46072e-08
WP_001123846.1_1341	H0N27_RS06945	hypothetical protein	4924.98	-6.4521	0.795021	-8.11562	4.83292e-16	7.87042e-13
WP_000251637.1_2056	H0N27_RS10500	hypothetical protein	2276.48	-6.59422	0.922425	-7.14879	8.75445e-13	2.59211e-10
WP_023897394.1_3134	H0N27_RS16040	outer membrane beta-barrel protein	14491.1	-6.81404	1.10489	-6.16717	6.95235e-10	9.05752e-08
2046	H0N27_RS17605	KGG domain-containing protein	9387.95	-8.34707	1.03794	-8.042	8.83866e-16	9.59584e-13
