# Supplementary material for: Transcriptomic and functional profiling of Acinetobacter baumannii reveals adaptation to burn patient blood and time-dependent responses to human serum
Source: Front Microbiol. 2025 Aug 29;16:1635690. doi: 10.3389/fmicb.2025.1635690 (PMC12425997; doi:10.3389/fmicb.2025.1635690)
Supplement: Supplementary file 3 [file Table_3.xlsx]

## Sheet: annotated_all_DEGgenes
Protein_ID	Gene_ID	Protein	baseMean	log2FoldChange	lfcSE	stat	pvalue	padj
WP_111810849.1_3205	H0N27_RS16420	aldolase	288.67	3.80506	0.365232	10.4182	2.04793e-25	4.89309e-23
3233	H0N27_RS16580	TetR/AcrR family transcriptional regulator	11.1901	3.03203	0.976007	3.10656	0.00189277	0.0129793
WP_046812450.1_3359	H0N27_RS17220	ferredoxin reductase	254.289	2.84937	0.380752	7.48352	7.23558e-14	7.56344e-12
WP_168726465.1_763	H0N27_RS04010	TetR/AcrR family transcriptional regulator	40.2836	2.54966	0.519603	4.90693	9.25118e-07	2.45597e-05
WP_000015965.1_2255	H0N27_RS11490	LysE family translocator	15.4448	2.50046	0.69364	3.60484	0.000312341	0.0030109
WP_168727022.1_3206	H0N27_RS16425	dihydrodipicolinate synthase family protein	108.197	2.46356	0.419783	5.86864	4.39378e-09	2.07003e-07
WP_171945457.1_593	H0N27_RS03105	hypothetical protein	11.326	2.20977	0.812494	2.71973	0.00653348	0.0327653
WP_000950251.1_2405	H0N27_RS12250	LysE/ArgO family amino acid transporter	2092.03	2.18911	0.765301	2.86046	0.00423027	0.0235445
WP_039208220.1_224	H0N27_RS01155	LysE family translocator	42.683	2.15946	0.542271	3.98225	6.82655e-05	0.000920758
WP_168726645.1_66	H0N27_RS00355	fumarylacetoacetase	3099.22	2.1159	0.196892	10.7465	6.15256e-27	2.05803e-24
WP_000353163.1_62	H0N27_RS00335	4-hydroxyphenylpyruvate dioxygenase	8619.46	2.05182	0.20369	10.0732	7.25655e-24	1.42783e-21
WP_168650400.1_646	H0N27_RS03400	hypothetical protein	51.9568	2.02682	0.437536	4.63235	3.61539e-06	8.2832e-05
WP_168726826.1_2422	H0N27_RS12340	hypothetical protein	31.967	1.96882	0.544129	3.6183	0.000296547	0.00290044
WP_000651495.1_1993	H0N27_RS10190	taurine ABC transporter substrate-binding protein	3463.21	1.9228	0.299747	6.41474	1.41061e-10	9.83019e-09
WP_106439746.1_2135	H0N27_RS10895	1 2-phenylacetyl-CoA epoxidase subunit A	1118.97	1.87102	0.310745	6.02107	1.73266e-09	8.78142e-08
WP_057053299.1_65	H0N27_RS00350	maleylacetoacetate isomerase	412.049	1.84462	0.218018	8.46084	2.65461e-17	3.69987e-15
WP_168727053.1_3358	H0N27_RS17215	acyl-CoA desaturase	983.542	1.80614	0.252267	7.15966	8.08793e-13	7.72975e-11
WP_001982898.1_2251	H0N27_RS11470	hypothetical protein	50.8714	1.80448	0.397582	4.53865	5.66164e-06	0.000119108
WP_000608974.1_2319	H0N27_RS11815	hypothetical protein	91.1092	1.77923	0.491013	3.62359	0.000290547	0.0028669
1294	H0N27_RS06710	DUF4198 domain-containing protein	22.9712	1.77207	0.595134	2.9776	0.00290512	0.018155
WP_062936660.1_841	H0N27_RS04405	alpha/beta hydrolase	182.986	1.76821	0.442913	3.99222	6.54581e-05	0.00089649
WP_000724608.1_3015	H0N27_RS15425	lysozyme inhibitor LprI family protein	3356.14	1.76749	0.350478	5.04307	4.5812e-07	1.33253e-05
WP_000107496.1_2324	H0N27_RS11840	TetR/AcrR family transcriptional regulator	50.0487	1.76515	0.510347	3.45873	0.000542721	0.00470311
WP_049081574.1_842	H0N27_RS04410	sulfate ABC transporter substrate-binding protein	356.296	1.74985	0.374547	4.67192	2.98396e-06	7.12954e-05
WP_000914200.1_998	H0N27_RS05195	DUF3015 family protein	1632.52	1.74011	0.346352	5.0241	5.05792e-07	1.44605e-05
WP_002046842.1_1352	H0N27_RS07000	hypothetical protein	38.1431	1.7336	0.496938	3.48857	0.00048561	0.00429727
WP_168726969.1_1471	H0N27_RS07595	hypothetical protein	435.376	1.70114	0.374775	4.53911	5.64924e-06	0.000119108
WP_000503613.1_3113	H0N27_RS15935	DUF1656 domain-containing protein	18.0389	1.66943	0.62246	2.68198	0.00731868	0.0357909
WP_000166965.1_2592	H0N27_RS13185	transcriptional regulator BetI	1524	1.6647	0.236348	7.04344	1.87548e-12	1.65092e-10
WP_000103065.1_2837	H0N27_RS14540	anti-anti-sigma factor GigB	572.543	1.66433	0.264526	6.29173	3.1394e-10	1.90933e-08
WP_171527591.1_2035	H0N27_RS10400	ABC transporter permease subunit	23.7263	1.64161	0.554545	2.96029	0.0030735	0.0188294
WP_168726992.1_3317	H0N27_RS17010	hypothetical protein	48.5727	1.63886	0.484359	3.38357	0.000715498	0.00590948
WP_000835293.1_387	H0N27_RS02000	type 1 glutamine amidotransferase	37.517	1.63745	0.494636	3.31042	0.000931546	0.00733686
WP_001021934.1_2594	H0N27_RS13195	choline dehydrogenase	7111.06	1.6342	0.317315	5.15008	2.60381e-07	8.295e-06
WP_001981590.1_265	H0N27_RS01390	sulfate ABC transporter substrate-binding protein	302.51	1.61833	0.391965	4.12877	3.6471e-05	0.000535068
WP_000255593.1_90	H0N27_RS00475	hypothetical protein	15372.8	1.6115	0.314193	5.12902	2.91261e-07	9.1912e-06
WP_001097630.1_19	H0N27_RS00120	methionine/alanine import family NSS transporter small subunit	4223.17	1.6088	0.201258	7.99373	1.30913e-15	1.75162e-13
WP_151739484.1_2133	H0N27_RS10885	phenylacetate-CoA oxygenase subunit PaaC	289.71	1.57356	0.26257	5.99293	2.06098e-09	1.02895e-07
WP_000192620.1_1912	H0N27_RS09780	hypothetical protein	63.9217	1.57327	0.356137	4.41761	9.98001e-06	0.000190761
WP_168727062.1_2795	H0N27_RS14285	FAD-dependent tricarballylate dehydrogenase TcuA	29758	1.56327	0.238098	6.56565	5.18069e-11	3.68711e-09
WP_001274776.1_3385	H0N27_RS17375	hypothetical protein	166.399	1.55958	0.367315	4.2459	2.17714e-05	0.000353522
WP_046879517.1_354	H0N27_RS01835	PspC domain-containing protein	5283.59	1.54806	0.249661	6.20064	5.62342e-10	3.13506e-08
WP_000465010.1_2770	H0N27_RS14115	hypothetical protein	26.0075	1.53263	0.561339	2.73031	0.00632747	0.0319372
WP_000525041.1_1440	H0N27_RS07445	hypothetical protein	69.9747	1.52123	0.408469	3.72423	0.000195913	0.0021628
WP_000192767.1_173	H0N27_RS00890	dimethyl sulfone monooxygenase SfnG	565.963	1.51068	0.364167	4.14832	3.34931e-05	0.000495727
WP_168727003.1_3272	H0N27_RS16775	SMI1/KNR4 family protein	60.906	1.50856	0.423369	3.56323	0.000366321	0.00342275
WP_000141645.1_64	H0N27_RS00345	VOC family protein	760.089	1.49691	0.227604	6.57685	4.80517e-11	3.4942e-09
WP_000916029.1_826	H0N27_RS04330	NIF3 1	543.891	1.49591	0.224945	6.65012	2.9285e-11	2.17685e-09
WP_168726827.1_2421	H0N27_RS12335	hypothetical protein	43.183	1.47193	0.574615	2.56158	0.0104196	0.0459526
WP_000072673.1_2254	H0N27_RS11485	cold-shock protein	155.828	1.47068	0.485478	3.02934	0.00245087	0.0161699
WP_001090406.1_762	H0N27_RS04005	metal-dependent hydrolase	66.0207	1.4684	0.388654	3.77816	0.00015799	0.00183839
WP_168726535.1_1061	H0N27_RS05525	alpha/beta fold hydrolase	392.298	1.46735	0.249488	5.88145	4.06687e-09	1.94338e-07
WP_168726298.1_1932	H0N27_RS09880	PACE efflux transporter	100.17	1.46505	0.326369	4.48894	7.15792e-06	0.000142519
WP_001242511.1_948	H0N27_RS04945	lactoylglutathione lyase	2709.73	1.45856	0.233067	6.25812	3.89655e-10	2.32749e-08
WP_000186520.1_1805	H0N27_RS09245	Cys-tRNA(Pro) deacylase	69.3555	1.45432	0.414895	3.50527	0.000456145	0.00410163
WP_002011285.1_2520	H0N27_RS12825	hypothetical protein	1812.19	1.4462	0.263514	5.48812	4.06242e-08	1.46116e-06
WP_000114463.1_1992	H0N27_RS10185	ATP-binding cassette domain-containing protein	2012.06	1.42999	0.43333	3.3	0.000966865	0.00757415
WP_000854552.1_2545	H0N27_RS12950	hypothetical protein	832.326	1.42691	0.33542	4.25409	2.09904e-05	0.000345511
WP_000794349.1_1660	H0N27_RS08525	hypothetical protein	43.0645	1.42231	0.541395	2.62711	0.0086113	0.0404562
2302	H0N27_RS11730	hypothetical protein	593.41	1.42025	0.362867	3.91398	9.07873e-05	0.00117602
WP_000469457.1_926	H0N27_RS04835	thiamine pyrophosphate-dependent enzyme	538.438	1.41946	0.255771	5.54976	2.86069e-08	1.12577e-06
WP_001109442.1_1350	H0N27_RS06990	universal stress protein	6292.38	1.40151	0.237917	5.89076	3.84415e-09	1.89098e-07
WP_032030921.1_3053	H0N27_RS15625	DUF4062 domain-containing protein	87.1885	1.39879	0.342137	4.08839	4.34376e-05	0.0006236
WP_000744649.1_2460	H0N27_RS12525	hypothetical protein	65.7785	1.39488	0.518997	2.68764	0.00719588	0.0353414
WP_207727245.1_1241	H0N27_RS06440	hypothetical protein	57.901	1.39179	0.381954	3.64388	0.000268555	0.00275557
WP_000120225.1_1452	H0N27_RS07500	universal stress protein	860.435	1.39055	0.277188	5.01663	5.25859e-07	1.49068e-05
WP_168726646.1_67	H0N27_RS00360	amino acid permease	1168.5	1.37526	0.262523	5.23863	1.61771e-07	5.46589e-06
WP_168726991.1_3318	H0N27_RS17015	hypothetical protein	87.5938	1.37313	0.481271	2.85313	0.00432912	0.0239354
WP_000713965.1_202	H0N27_RS01035	pirin family protein	4209.32	1.37119	0.299921	4.57184	4.83456e-06	0.000105697
WP_001043467.1_1929	H0N27_RS09865	DMT family transporter	1509.01	1.36391	0.232577	5.86432	4.50964e-09	2.09511e-07
WP_168726805.1_2445	H0N27_RS12450	hypothetical protein	99.1474	1.35954	0.454362	2.99219	0.00276981	0.0175142
WP_001045987.1_226	H0N27_RS01165	aquaporin Z	5526.69	1.35641	0.362269	3.74422	0.000180956	0.0020312
WP_168726232.1_1646	H0N27_RS08460	SIR2 family protein	119.234	1.34312	0.382778	3.50887	0.000450019	0.00406842
WP_001983336.1_3320	H0N27_RS17025	zinc ribbon-containing protein	213.997	1.34213	0.290138	4.62584	3.73077e-06	8.48941e-05
WP_001286304.1_2593	H0N27_RS13190	betaine-aldehyde dehydrogenase	8514.4	1.3404	0.218587	6.1321	8.67271e-10	4.75578e-08
1054	H0N27_RS05485	NlpC/P60 family protein	422.721	1.33487	0.374048	3.56873	0.000358715	0.00337051
WP_017393219.1_2799	H0N27_RS14305	acyl-CoA dehydrogenase	2873.96	1.33204	0.365097	3.64845	0.000263828	0.00272378
WP_001177941.1_2132	H0N27_RS10880	phenylacetate-CoA oxygenase subunit PaaJ	401.527	1.33123	0.299526	4.44446	8.81132e-06	0.000170369
WP_000270276.1_1478	H0N27_RS07630	cytochrome bd-I oxidase subunit CydX	43.292	1.3272	0.452979	2.92993	0.00339044	0.0198269
WP_000847096.1_2574	H0N27_RS13095	hypothetical protein	27.7499	1.32577	0.52079	2.54569	0.0109061	0.0477192
WP_000188888.1_383	H0N27_RS01980	globin domain-containing protein	151.244	1.32118	0.283117	4.66656	3.0628e-06	7.26601e-05
WP_168726271.1_1776	H0N27_RS09100	HlyD family efflux transporter periplasmic adaptor subunit	121.18	1.31387	0.372442	3.52772	0.000419153	0.00385183
WP_168726814.1_2436	H0N27_RS12405	hypothetical protein	97.2884	1.29942	0.442966	2.93345	0.0033522	0.0197226
WP_000735804.1_2736	H0N27_RS13945	NF038215 family lipoprotein	136.917	1.2975	0.411899	3.15004	0.00163247	0.0116431
WP_001014235.1_1900	H0N27_RS09720	Lrp/AsnC ligand binding domain-containing protein	139.833	1.29672	0.314232	4.12663	3.68123e-05	0.000537717
WP_000939710.1_1790	H0N27_RS09170	bifunctional adenosylcobinamide kinase/adenosylcobinamide-phosphate guanylyltransferase	120.42	1.2772	0.330489	3.86459	0.000111275	0.00137349
WP_000765234.1_3387	H0N27_RS17385	MBL fold metallo-hydrolase	2174.97	1.27241	0.263193	4.83452	1.33469e-06	3.43427e-05
WP_001985446.1_1236	H0N27_RS06415	hypothetical protein	179.598	1.26834	0.291616	4.34936	1.36536e-05	0.000244231
WP_069370635.1_3304	H0N27_RS16945	alanine racemase	10715.9	1.26777	0.441965	2.8685	0.00412429	0.0231472
WP_002014066.1_275	H0N27_RS01440	pilus assembly protein PilM	254.238	1.26476	0.347502	3.63957	0.000273091	0.00278149
WP_000993544.1_1810	H0N27_RS09270	alkane 1-monooxygenase	520.039	1.26086	0.228301	5.52279	3.33664e-08	1.2683e-06
WP_168726396.1_2217	H0N27_RS11300	MFS transporter	308.817	1.25805	0.276131	4.55599	5.21398e-06	0.0001118
WP_000140408.1_2519	H0N27_RS12820	sulfate adenylyltransferase subunit CysD	3792.79	1.25176	0.313539	3.99236	6.54181e-05	0.00089649
WP_000339846.1_927	H0N27_RS04840	amino acid permease	660.845	1.25155	0.283029	4.422	9.77904e-06	0.000187994
WP_000097617.1_1034	H0N27_RS05390	MFS transporter	120.088	1.25099	0.30341	4.12311	3.73797e-05	0.000541492
WP_000156078.1_1830	H0N27_RS09370	nucleoside-diphosphate sugar epimerase	253.227	1.24576	0.271742	4.58433	4.55434e-06	0.000100225
WP_000051124.1_2841	H0N27_RS14560	organic hydroperoxide resistance protein	847.308	1.23987	0.244909	5.0626	4.13568e-07	1.23517e-05
WP_168726976.1_1439	H0N27_RS07440	YcgJ family protein	346.912	1.23749	0.426308	2.90281	0.00369833	0.0212924
WP_000735894.1_1213	H0N27_RS06300	type 1 glutamine amidotransferase domain-containing protein	163.37	1.22798	0.317562	3.8669	0.000110226	0.00136558
WP_001136787.1_1670	H0N27_RS08575	hypothetical protein	9412.79	1.22552	0.287143	4.26798	1.97252e-05	0.000328262
WP_000207467.1_2954	H0N27_RS15120	fumarate hydratase	2439.87	1.22448	0.282463	4.33499	1.45764e-05	0.000257979
WP_168726824.1_2424	H0N27_RS12350	hypothetical protein	180.263	1.22399	0.439342	2.78597	0.00533686	0.0280689
WP_000729762.1_596	H0N27_RS03120	chemotaxis protein CheW	74.218	1.2197	0.379421	3.21464	0.00130608	0.00970854
WP_001127326.1_2250	H0N27_RS11465	hypothetical protein	3531	1.21049	0.364479	3.32115	0.000896478	0.00712809
WP_000992297.1_2653	H0N27_RS13495	metal-dependent hydrolase	658.079	1.20655	0.258653	4.66475	3.08991e-06	7.27871e-05
WP_168726930.1_514	H0N27_RS02710	hypothetical protein	50.1233	1.20176	0.467396	2.57119	0.010135	0.0449027
WP_001131869.1_2807	H0N27_RS14365	cation transporter	2454.58	1.19863	0.236401	5.07032	3.97149e-07	1.19681e-05
WP_168726312.1_1991	H0N27_RS10180	taurine ABC transporter permease TauC	4298.23	1.1952	0.402083	2.97251	0.00295371	0.0183646
WP_001221035.1_1239	H0N27_RS06430	ion transporter	102.832	1.19128	0.376813	3.16146	0.00156978	0.0112439
WP_001090743.1_3375	H0N27_RS17300	5'-nucleosidase	159.548	1.19098	0.30701	3.87929	0.000104761	0.00131739
WP_086263171.1_3128	H0N27_RS16010	hypothetical protein	783.837	1.18254	0.31461	3.75875	0.000170762	0.00193627
WP_168726813.1_2437	H0N27_RS12410	hypothetical protein	539.649	1.1786	0.434008	2.71562	0.00661528	0.0331259
WP_001161238.1_2529	H0N27_RS12870	SPOR domain-containing protein	129.592	1.16891	0.447244	2.61359	0.00895974	0.0413955
WP_000459994.1_2323	H0N27_RS11835	pirin family protein	204.37	1.16862	0.332266	3.51713	0.000436237	0.0039712
WP_168726370.1_2145	H0N27_RS10945	4-hydroxyproline epimerase	242.32	1.15158	0.249527	4.61504	3.93014e-06	8.87484e-05
WP_001288210.1_418	H0N27_RS02155	succinate dehydrogenase assembly factor 2	131.66	1.12498	0.349945	3.21474	0.00130562	0.00970854
WP_000194116.1_504	H0N27_RS02660	HAMP domain-containing histidine kinase	5778.22	1.12291	0.260511	4.31042	1.62944e-05	0.000279511
WP_031991782.1_1529	H0N27_RS07885	YeeE/YedE family protein	93.4287	1.11904	0.368909	3.03338	0.0024183	0.0160183
WP_000077460.1_2131	H0N27_RS10875	phenylacetate-CoA oxygenase/reductase subunit PaaK	238.82	1.11729	0.287008	3.89288	9.90608e-05	0.00125992
WP_000966850.1_1911	H0N27_RS09775	hypothetical protein	5999.03	1.11499	0.287695	3.8756	0.000106361	0.00132753
WP_001183024.1_1869	H0N27_RS09565	PilZ domain-containing protein	68.4122	1.1115	0.398835	2.78687	0.00532199	0.0280347
WP_190259924.1_716	H0N27_RS03755	Ig-like domain-containing protein	1.11925e+06	1.11039	0.367391	3.02236	0.0025081	0.016418
WP_001211835.1_1528	H0N27_RS07880	DUF6438 domain-containing protein	201.184	1.09026	0.348328	3.12998	0.00174817	0.012208
WP_168726660.1_122	H0N27_RS00635	FAD-dependent urate hydroxylase HpxO	91.2607	1.08629	0.370042	2.93559	0.0033291	0.01964
WP_001062508.1_2185	H0N27_RS11140	helix-turn-helix transcriptional regulator	129.712	1.07909	0.386421	2.79253	0.00522983	0.0276363
WP_168726657.1_111	H0N27_RS00580	LysM peptidoglycan-binding domain-containing protein	214.122	1.06914	0.353198	3.02703	0.00246972	0.0162303
WP_025467130.1_747	H0N27_RS03925	MBL fold metallo-hydrolase	2499.34	1.06518	0.2881	3.69727	0.000217927	0.00235151
WP_000011679.1_1904	H0N27_RS09740	hypothetical protein	10462.3	1.05729	0.352975	2.99538	0.00274105	0.0174312
WP_002132336.1_259	H0N27_RS01340	hypothetical protein	492.927	1.05683	0.246069	4.29487	1.74798e-05	0.000296802
WP_000819045.1_165	H0N27_RS00850	alkene reductase	712.116	1.04852	0.247751	4.23217	2.31449e-05	0.00037043
WP_023897081.1_2382	H0N27_RS12125	YjgN family protein	154.924	1.04371	0.296921	3.51512	0.000439548	0.00398452
WP_227552437.1_647	H0N27_RS03405	RHS repeat protein	4990.94	1.0379	0.244144	4.25116	2.12663e-05	0.000347004
WP_168726545.1_1115	H0N27_RS05790	type II secretion system protein GspM	56.5648	1.03231	0.381961	2.70267	0.00687853	0.0342391
WP_001035486.1_249	H0N27_RS01290	SDR family NAD(P)-dependent oxidoreductase	1837.57	1.03051	0.239021	4.31138	1.62239e-05	0.000279511
WP_098714521.1_214	H0N27_RS01100	Abi family protein	225.459	1.0304	0.284056	3.62746	0.00028622	0.00284097
WP_168726947.1_639	H0N27_RS03365	AraC family transcriptional regulator	208.49	1.02206	0.329473	3.10211	0.00192148	0.0130637
WP_168726642.1_37	H0N27_RS00210	2 5-didehydrogluconate reductase DkgB	1074.54	1.02193	0.240945	4.24134	2.22185e-05	0.000359037
WP_168727018.1_3168	H0N27_RS16235	TetR/AcrR family transcriptional regulator	678.517	1.01783	0.241214	4.21961	2.4472e-05	0.000387957
WP_072689264.1_3167	H0N27_RS16230	EamA family transporter	878.151	1.01598	0.291567	3.48455	0.000492967	0.00433942
WP_001984826.1_601	H0N27_RS03145	entericidin A/B family lipoprotein	2652.07	1.00991	0.266331	3.79193	0.000149479	0.00176058
WP_000435195.1_1606	H0N27_RS08270	type II toxin-antitoxin system Phd/YefM family antitoxin	96.6495	1.00864	0.366364	2.75312	0.0059031	0.0303128
WP_168726862.1_3116	H0N27_RS15950	alpha-ketoglutarate-dependent dioxygenase AlkB	98.2906	1.00329	0.32368	3.09962	0.00193767	0.0131205
WP_168726252.1_1698	H0N27_RS08715	MFS transporter	178.202	1.00211	0.314832	3.18298	0.00145765	0.0106692
WP_168726457.1_726	H0N27_RS03805	hypothetical protein	378.069	1.00016	0.342032	2.92419	0.00345356	0.0201257
WP_171945445.1_2343	H0N27_RS11935	feruloyl-CoA synthase	551.198	-1.00064	0.231158	-4.32883	1.49901e-05	0.000263905
WP_000230434.1_2892	H0N27_RS14810	proton-translocating transhydrogenase family protein	554.218	-1.0017	0.317424	-3.1557	0.00160113	0.0114439
WP_000175334.1_547	H0N27_RS02875	peroxiredoxin	7063.32	-1.00517	0.193777	-5.18726	2.13416e-07	6.93085e-06
WP_000204681.1_1903	H0N27_RS09735	tRNA (uridine(54)-C5)-methyltransferase TrmA	339.753	-1.00769	0.321435	-3.13498	0.00171867	0.012094
WP_000026924.1_3354	H0N27_RS17195	carboxylating nicotinate-nucleotide diphosphorylase	594.907	-1.01356	0.282276	-3.59067	0.000329829	0.00316634
WP_000423001.1_2491	H0N27_RS12680	dioxygenase	2108.39	-1.01487	0.264784	-3.83282	0.000126684	0.00152431
WP_001254962.1_1021	H0N27_RS05325	trypsin-like peptidase domain-containing protein	10749.4	-1.01647	0.288443	-3.52397	0.000425131	0.00389606
WP_000432325.1_2048	H0N27_RS10460	SDR family oxidoreductase	21663.1	-1.01712	0.244387	-4.1619	3.15604e-05	0.00047769
WP_000125649.1_607	H0N27_RS03205	SdpI family protein	2055.99	-1.01913	0.341951	-2.98034	0.00287933	0.0180701
WP_001091973.1_931	H0N27_RS04860	phosphate ABC transporter ATP-binding protein PstB	7309.94	-1.01993	0.274514	-3.71539	0.000202894	0.00222519
WP_001137505.1_1032	H0N27_RS05380	Si-specific NAD(P)(+) transhydrogenase	14488.1	-1.02298	0.346567	-2.95176	0.00315969	0.0191536
WP_000877281.1_444	H0N27_RS02305	hypothetical protein	2541.61	-1.02459	0.215582	-4.75266	2.00754e-06	4.97424e-05
WP_168727099.1_1551	H0N27_RS07995	primary-amine oxidase	664.039	-1.02465	0.27914	-3.67074	0.000241847	0.00254395
WP_000720482.1_1110	H0N27_RS05765	hypothetical protein	2118.54	-1.02525	0.239236	-4.28551	1.82318e-05	0.000308008
WP_001160984.1_1971	H0N27_RS10080	DNA polymerase III subunit alpha	11763.8	-1.02967	0.267536	-3.84873	0.000118732	0.00143898
WP_168726345.1_2079	H0N27_RS10615	acyl-CoA dehydrogenase family protein	215.523	-1.03036	0.281061	-3.66597	0.000246407	0.00257572
WP_001262524.1_3173	H0N27_RS16260	RNA polymerase-binding protein DksA	3643.4	-1.03341	0.189391	-5.45649	4.85649e-08	1.72819e-06
WP_000785635.1_2844	H0N27_RS14575	mechanosensitive ion channel family protein	606.006	-1.03395	0.402071	-2.57156	0.0101241	0.0449027
WP_098714189.1_2816	H0N27_RS14410	class I SAM-dependent methyltransferase	141.744	-1.03475	0.389184	-2.65876	0.00784292	0.0377476
WP_060706136.1_1542	H0N27_RS07950	acyl-CoA dehydrogenase family protein	314.737	-1.03544	0.306911	-3.37376	0.000741487	0.00606424
WP_001183458.1_2235	H0N27_RS11385	LPS export ABC transporter ATP-binding protein	3068.11	-1.03788	0.237735	-4.36571	1.2671e-05	0.000232881
WP_168726985.1_1401	H0N27_RS07245	molybdopterin molybdotransferase MoeA	1055.88	-1.03931	0.275242	-3.77598	0.000159382	0.00183839
WP_002000170.1_2746	H0N27_RS13995	hypothetical protein	181.43	-1.04011	0.278439	-3.73549	0.000187349	0.00208894
WP_228285269.1_1731	H0N27_RS08880	NAD(P)/FAD-dependent oxidoreductase	1591.58	-1.04089	0.373828	-2.7844	0.00536261	0.0281159
WP_168726390.1_2207	H0N27_RS11250	type VI secretion system tip protein VgrG	3194.91	-1.04204	0.374626	-2.78154	0.00541018	0.0281737
WP_001053639.1_2064	H0N27_RS10540	isovaleryl-CoA dehydrogenase	6265.28	-1.04281	0.320876	-3.24989	0.00115448	0.00885718
WP_000718711.1_1077	H0N27_RS05605	ferredoxin--NADP reductase	158.542	-1.04413	0.332048	-3.14452	0.00166357	0.0117646
WP_001194768.1_1410	H0N27_RS07290	class II fumarate hydratase	52516.1	-1.0442	0.251266	-4.15576	3.2421e-05	0.000486315
WP_168726731.1_2735	H0N27_RS13940	methionine--tRNA ligase	2741.28	-1.04867	0.225343	-4.65367	3.26072e-06	7.57438e-05
WP_000771345.1_832	H0N27_RS04360	hypothetical protein	13499.7	-1.05054	0.312631	-3.36031	0.000778554	0.00633641
WP_168726385.1_2196	H0N27_RS11195	urea amidolyase family protein	942.569	-1.0517	0.298691	-3.52104	0.000429859	0.00392863
WP_168727110.1_1518	H0N27_RS07830	3-carboxy-cis cis-muconate cycloisomerase	2458.3	-1.05476	0.255395	-4.12994	3.62863e-05	0.000534703
WP_005139125.1_1739	H0N27_RS08915	2-oxo acid dehydrogenase subunit E2	3583.63	-1.06213	0.368289	-2.88395	0.00392725	0.0223412
WP_000658006.1_2328	H0N27_RS11860	class I SAM-dependent methyltransferase	77.0018	-1.06217	0.372544	-2.85113	0.00435636	0.0240327
WP_021510250.1_76	H0N27_RS00405	imidazolonepropionase	340.968	-1.06254	0.254862	-4.16907	3.05847e-05	0.00046715
WP_168727091.1_3408	H0N27_RS17490	DsbC family protein	412.642	-1.06383	0.275635	-3.85955	0.000113595	0.00138792
WP_168726708.1_355	H0N27_RS01840	hypothetical protein	1136.12	-1.06566	0.285179	-3.73681	0.00018637	0.00208498
WP_168726324.1_2022	H0N27_RS10335	glutathione-dependent disulfide-bond oxidoreductase	2229.8	-1.06799	0.242042	-4.41241	1.02228e-05	0.000193194
WP_000054121.1_3032	H0N27_RS15510	HAD-IA family hydrolase	1454.35	-1.07013	0.365682	-2.92639	0.00342924	0.0200189
WP_168726794.1_2465	H0N27_RS12550	hypothetical protein	197.253	-1.07431	0.401308	-2.67701	0.00742828	0.036011
WP_000095056.1_858	H0N27_RS04490	tRNA-(ms 2io 6A)-hydroxylase	1792.06	-1.07459	0.290257	-3.70219	0.000213746	0.00232136
WP_171527584.1_1631	H0N27_RS08385	methylenetetrahydrofolate reductase C-terminal domain-containing protein	142.961	-1.07533	0.275382	-3.90485	9.42844e-05	0.00120836
WP_000611177.1_1962	H0N27_RS10035	protein-PII uridylyltransferase	3489.94	-1.08125	0.282574	-3.82641	0.000130024	0.00155889
WP_168726666.1_155	H0N27_RS00800	TonB-dependent siderophore receptor	5392.17	-1.08151	0.297701	-3.63288	0.000280273	0.00282383
WP_000357156.1_2831	H0N27_RS14485	UDP-N-acetylglucosamine 1-carboxyvinyltransferase	9644.39	-1.08607	0.25123	-4.32303	1.53904e-05	0.000268129
WP_001984636.1_796	H0N27_RS04180	lipoprotein-releasing ABC transporter permease subunit	5633.63	-1.0888	0.248647	-4.37891	1.19276e-05	0.000221654
WP_000699342.1_2993	H0N27_RS15315	RNA-binding protein	990.855	-1.09063	0.269893	-4.04099	5.3227e-05	0.000748086
WP_005129894.1_3219	H0N27_RS16490	multidrug transporter subunit MdtD	1335.22	-1.0935	0.330271	-3.31092	0.00092991	0.00733686
WP_168726663.1_142	H0N27_RS00735	undecaprenyldiphospho-muramoylpentapeptide beta-N-acetylglucosaminyltransferase	1953.37	-1.09367	0.238121	-4.5929	4.37134e-06	9.68353e-05
WP_001139492.1_2100	H0N27_RS10720	IclR family transcriptional regulator PobR	720.454	-1.09571	0.379193	-2.88959	0.00385743	0.022019
WP_000559183.1_1185	H0N27_RS06160	tRNA uridine-5-carboxymethylaminomethyl(34) synthesis enzyme MnmG	3207.97	-1.09801	0.256554	-4.27985	1.87021e-05	0.000314364
WP_000100768.1_48	H0N27_RS00265	dienelactone hydrolase family protein	10573.6	-1.10175	0.218089	-5.05185	4.37545e-07	1.29521e-05
WP_000383199.1_866	H0N27_RS04535	pyridoxal phosphate-dependent aminotransferase	6898.84	-1.10203	0.252634	-4.36218	1.28775e-05	0.000234104
WP_000881349.1_548	H0N27_RS02880	preprotein translocase subunit SecA	9761.97	-1.10297	0.275155	-4.00854	6.10956e-05	0.000851519
WP_000472466.1_2766	H0N27_RS14095	sensor histidine kinase BfmS	13489.3	-1.10517	0.243917	-4.53092	5.87274e-06	0.000121261
WP_000690470.1_1138	H0N27_RS05925	glycosyltransferase	926.034	-1.10869	0.232108	-4.77661	1.78279e-06	4.48379e-05
WP_168726798.1_2457	H0N27_RS12510	hypothetical protein	53.4828	-1.1111	0.412073	-2.69637	0.00700999	0.0347384
WP_000724999.1_9	H0N27_RS00045	DUF6091 family protein	18392.7	-1.11254	0.24689	-4.5062	6.59981e-06	0.000133796
WP_168726451.1_2195	H0N27_RS11190	ATP-grasp domain-containing protein	962.304	-1.11324	0.263238	-4.22903	2.34703e-05	0.000373848
WP_001089658.1_3218	H0N27_RS16485	TIGR00730 family Rossman fold protein	16851.9	-1.11364	0.255289	-4.36227	1.28722e-05	0.000234104
WP_000477056.1_1957	H0N27_RS10010	hypothetical protein	831.046	-1.11719	0.431689	-2.58796	0.00965451	0.0434083
WP_001045563.1_1705	H0N27_RS08750	CoA transferase subunit A	16915.1	-1.12346	0.304949	-3.68408	0.000229529	0.00244514
WP_000069121.1_3025	H0N27_RS15475	phosphoenolpyruvate--protein phosphotransferase	10907.9	-1.12457	0.314424	-3.57659	0.000348108	0.00330801
WP_168726258.1_1733	H0N27_RS08885	MBL fold metallo-hydrolase	198.962	-1.12965	0.438646	-2.5753	0.0100153	0.0446086
WP_001091966.1_1117	H0N27_RS05800	CvpA family protein	3388.73	-1.12999	0.294137	-3.84171	0.000122181	0.00147543
WP_151437758.1_331	H0N27_RS01720	class I SAM-dependent methyltransferase	297.981	-1.13139	0.25141	-4.50016	6.79021e-06	0.000136007
WP_168726243.1_1674	H0N27_RS08595	dipeptidase	127.767	-1.13257	0.28919	-3.91633	8.99055e-05	0.00117017
WP_168727077.1_1594	H0N27_RS08210	SLC13 family permease	187.764	-1.13666	0.284002	-4.00228	6.27353e-05	0.000867148
WP_168726702.1_330	H0N27_RS01715	hypothetical protein	404.191	-1.14367	0.345494	-3.31023	0.000932187	0.00733686
WP_168727082.1_1572	H0N27_RS08100	saccharopine dehydrogenase NADP-binding domain-containing protein	6576.35	-1.14627	0.199291	-5.75173	8.83349e-09	3.99298e-07
WP_001083263.1_2224	H0N27_RS11330	DNA mismatch repair protein MutS	5868.48	-1.14709	0.314994	-3.64162	0.000270933	0.00277147
WP_000124014.1_2871	H0N27_RS14705	ribosome-associated protein	479.006	-1.14729	0.438669	-2.61539	0.00891258	0.0412917
WP_000450961.1_2949	H0N27_RS15095	gluconate:H+ symporter	2525.28	-1.1491	0.31871	-3.60548	0.00031158	0.0030109
WP_001190105.1_3012	H0N27_RS15410	tRNA pseudouridine(38-40) synthase TruA	803.098	-1.15059	0.312008	-3.68771	0.000226282	0.002426
WP_001029798.1_2675	H0N27_RS13620	SsrA-binding protein SmpB	3238.48	-1.15103	0.310417	-3.708	0.000208901	0.00227613
WP_024439025.1_1801	H0N27_RS09225	siderophore achromobactin biosynthesis protein AcsC	2561.91	-1.15496	0.248784	-4.64244	3.44322e-06	7.94314e-05
WP_168726223.1_1628	H0N27_RS08370	ribose-phosphate pyrophosphokinase	57.5416	-1.15956	0.439164	-2.64037	0.00828152	0.0392932
WP_168726894.1_2951	H0N27_RS15105	phosphogluconate dehydratase	6824.99	-1.167	0.326439	-3.57495	0.000350296	0.00331938
WP_001203168.1_2977	H0N27_RS15235	thymidylate synthase	3010.36	-1.16819	0.302956	-3.85597	0.00011527	0.00140211
WP_000034283.1_2950	H0N27_RS15100	bifunctional 4-hydroxy-2-oxoglutarate aldolase/2-dehydro-3-deoxy-phosphogluconate aldolase	1059.36	-1.17052	0.303206	-3.86046	0.000113171	0.00138792
WP_168726691.1_270	H0N27_RS01415	UDP-N-acetylmuramoyl-tripeptide--D-alanyl-D-alanine ligase	320.679	-1.17351	0.238186	-4.92687	8.35553e-07	2.25397e-05
WP_001982681.1_2388	H0N27_RS12160	ribonuclease T	546.033	-1.17437	0.340026	-3.45378	0.000552786	0.00476564
WP_000653392.1_3027	H0N27_RS15485	MBL fold metallo-hydrolase	5213.32	-1.17445	0.258664	-4.54047	5.61298e-06	0.000119108
WP_032060547.1_1519	H0N27_RS07835	3-oxoadipate enol-lactonase	402.421	-1.17472	0.240041	-4.89381	9.89038e-07	2.60499e-05
WP_017816523.1_1933	H0N27_RS09885	LysR family transcriptional regulator	223.668	-1.17876	0.324158	-3.63638	0.000276497	0.00279421
WP_000003701.1_609	H0N27_RS03215	multidrug effflux MFS transporter	4512.69	-1.17924	0.312196	-3.77724	0.000158576	0.00183839
WP_168726612.1_1338	H0N27_RS06930	TonB-dependent receptor	1232.19	-1.18064	0.313514	-3.76582	0.000166	0.00190161
WP_001046500.1_3022	H0N27_RS15460	LysR family transcriptional regulator	600.247	-1.1813	0.26485	-4.46028	8.1853e-06	0.000159335
WP_001203181.1_792	H0N27_RS04155	3-phosphoserine/phosphohydroxythreonine transaminase	1750.21	-1.18267	0.236223	-5.00659	5.54025e-07	1.54434e-05
WP_001281781.1_334	H0N27_RS01735	Glu/Leu/Phe/Val dehydrogenase	15701.6	-1.18363	0.318811	-3.71263	0.000205118	0.00224222
WP_000009640.1_2963	H0N27_RS15165	homoserine O-acetyltransferase	1884.96	-1.18515	0.268515	-4.41373	1.01607e-05	0.000193111
WP_001187367.1_2410	H0N27_RS12275	FAD-dependent monooxygenase	2123.39	-1.1855	0.321431	-3.68819	0.000225854	0.002426
WP_168726673.1_204	H0N27_RS01045	class I SAM-dependent methyltransferase	245.597	-1.18757	0.339483	-3.49816	0.000468481	0.00417885
WP_168727101.1_1543	H0N27_RS07955	IacB protein	52.0357	-1.19321	0.455923	-2.61714	0.00886702	0.0411947
WP_001061609.1_2671	H0N27_RS13590	LysR family transcriptional regulator	270.147	-1.19661	0.32615	-3.6689	0.000243596	0.00255432
WP_000480885.1_941	H0N27_RS04910	hypothetical protein	1926.78	-1.19709	0.286974	-4.17143	3.02699e-05	0.000465245
WP_001287630.1_146	H0N27_RS00755	cell division protein FtsA	22189	-1.19734	0.268457	-4.46008	8.19303e-06	0.000159335
WP_000354611.1_1385	H0N27_RS07165	acetyl-CoA carboxylase biotin carboxyl carrier protein	2559.46	-1.19884	0.300944	-3.98361	6.78771e-05	0.000920758
WP_001260521.1_1157	H0N27_RS06020	glycine betaine/L-proline transporter ProP	2262.51	-1.20608	0.247178	-4.87939	1.06414e-06	2.75933e-05
WP_032061686.1_1517	H0N27_RS07825	3-oxoadipyl-CoA thiolase	2857.9	-1.20855	0.22538	-5.36229	8.21746e-08	2.89341e-06
WP_000024260.1_2997	H0N27_RS15335	type I DNA topoisomerase	12346.5	-1.20856	0.246172	-4.90944	9.13368e-07	2.44417e-05
WP_168726741.1_2689	H0N27_RS13710	GDYXXLXY domain-containing protein	425.152	-1.24087	0.346462	-3.58155	0.000341559	0.00325503
WP_001167802.1_1201	H0N27_RS06240	RDD family protein	714.784	-1.2416	0.353056	-3.51673	0.000436891	0.0039712
WP_168726664.1_143	H0N27_RS00740	UDP-N-acetylmuramate--L-alanine ligase	850.801	-1.24178	0.225279	-5.51219	3.54405e-08	1.332e-06
WP_171945432.1_51	H0N27_RS00280	PQQ-dependent sugar dehydrogenase	5365.7	-1.24282	0.21958	-5.65999	1.51385e-08	6.3298e-07
WP_000020859.1_2288	H0N27_RS11660	tRNA (guanosine(46)-N7)-methyltransferase TrmB	506.051	-1.24889	0.35366	-3.53132	0.000413491	0.00381026
WP_001000724.1_2830	H0N27_RS14480	ATP phosphoribosyltransferase	1800.69	-1.25106	0.306996	-4.07517	4.59814e-05	0.000651728
WP_001986294.1_2227	H0N27_RS11345	D-Ala-D-Ala carboxypeptidase family metallohydrolase	1481.83	-1.25186	0.375632	-3.33268	0.000860124	0.00688305
WP_002055921.1_992	H0N27_RS05165	acinetobactin biosynthesis thioesterase BasH	66.7433	-1.2525	0.393667	-3.18162	0.00146454	0.0106836
WP_000667231.1_500	H0N27_RS02635	tRNA guanosine(34) transglycosylase Tgt	948.896	-1.25694	0.361887	-3.47329	0.000514113	0.0045002
WP_001195316.1_28	H0N27_RS00165	TetR/AcrR family transcriptional regulator	96.2958	-1.25768	0.456368	-2.75584	0.00585414	0.0301263
WP_000031228.1_873	H0N27_RS04570	glyceraldehyde-3-phosphate dehydrogenase	7140	-1.26466	0.288659	-4.38117	1.18044e-05	0.000221192
WP_001167820.1_1103	H0N27_RS05735	sulfur carrier protein ThiS	74.4508	-1.28602	0.426245	-3.0171	0.00255205	0.0166731
WP_168726364.1_2127	H0N27_RS10855	3-oxoadipyl-CoA thiolase	2790.25	-1.29194	0.287902	-4.48742	7.20905e-06	0.000142688
WP_024439027.1_1799	H0N27_RS09215	(2Fe-2S)-binding protein	93.2969	-1.311	0.346722	-3.78114	0.00015611	0.00182583
WP_031959530.1_2794	H0N27_RS14280	LysR substrate-binding domain-containing protein	654.392	-1.31755	0.357927	-3.68106	0.000232264	0.00246642
WP_058062223.1_1592	H0N27_RS08200	MFS transporter	524.828	-1.31916	0.246096	-5.36034	8.30665e-08	2.89435e-06
WP_004841099.1_1575	H0N27_RS08115	type 1 glutamine amidotransferase domain-containing protein	18817.1	-1.32026	0.258309	-5.11119	3.2014e-07	9.91543e-06
WP_168726336.1_2061	H0N27_RS10525	class I SAM-dependent methyltransferase	811.765	-1.32681	0.228644	-5.80295	6.51581e-09	2.98567e-07
WP_001285409.1_52	H0N27_RS00285	replication-associated recombination protein A	4697.15	-1.32713	0.220399	-6.02149	1.72815e-09	8.78142e-08
WP_206677380.1_2078	H0N27_RS10610	MFS transporter	69.2972	-1.33484	0.450748	-2.96139	0.00306257	0.018812
WP_168726552.1_1137	H0N27_RS05920	class I SAM-dependent methyltransferase	638.171	-1.33748	0.24133	-5.54211	2.98853e-08	1.1624e-06
WP_000761577.1_2587	H0N27_RS13160	hypothetical protein	8552.8	-1.33773	0.221195	-6.04776	1.46871e-09	7.67631e-08
WP_000874704.1_1319	H0N27_RS06835	iron-containing alcohol dehydrogenase	3640.76	-1.3409	0.214901	-6.23964	4.38587e-10	2.57381e-08
WP_001072761.1_2065	H0N27_RS10545	methylcrotonoyl-CoA carboxylase	9784.37	-1.34457	0.323888	-4.15132	3.30557e-05	0.000493622
WP_000226456.1_2322	H0N27_RS11830	metal-dependent hydrolase	132.411	-1.34471	0.355485	-3.78274	0.000155114	0.00182055
WP_000179363.1_727	H0N27_RS03810	DOMON-like domain-containing protein	220.835	-1.35221	0.355863	-3.79981	0.000144809	0.00171161
WP_109290801.1_2676	H0N27_RS13625	flavodoxin family protein	5103.35	-1.35808	0.373926	-3.63194	0.0002813	0.00282567
WP_001023745.1_1728	H0N27_RS08865	DMT family transporter	261.526	-1.3615	0.348874	-3.90257	9.51769e-05	0.00121514
WP_001269055.1_1316	H0N27_RS06820	aldehyde dehydrogenase family protein	12179.2	-1.36514	0.311634	-4.38058	1.18366e-05	0.000221192
WP_168726512.1_978	H0N27_RS05095	acinetobactin non-ribosomal peptide synthetase subunit BasA	1642.84	-1.37638	0.28606	-4.8115	1.49801e-06	3.7961e-05
WP_000795874.1_793	H0N27_RS04165	hypothetical protein	3850.65	-1.3802	0.292431	-4.71976	2.36125e-06	5.72346e-05
WP_001154366.1_1102	H0N27_RS05730	thiazole synthase	3587.68	-1.38046	0.306155	-4.50901	6.51299e-06	0.000132841
WP_000220477.1_1190	H0N27_RS06185	proteasome-type protease	11231.7	-1.38542	0.33602	-4.12302	3.73945e-05	0.000541492
WP_000667907.1_893	H0N27_RS04670	D-alanyl-D-alanine carboxypeptidase PBP6B	1011.35	-1.38752	0.382245	-3.62992	0.000283504	0.0028291
WP_000939648.1_1384	H0N27_RS07160	acetyl-CoA carboxylase biotin carboxylase subunit	9341.79	-1.39005	0.262626	-5.29288	1.20405e-07	4.15212e-06
WP_001104132.1_983	H0N27_RS05120	siderophore-binding periplasmic lipoprotein BauB	179.525	-1.39736	0.306249	-4.56282	5.04718e-06	0.000108921
WP_168726339.1_2067	H0N27_RS10555	acetyl/propionyl/methylcrotonyl-CoA carboxylase subunit alpha	8768.05	-1.39743	0.323636	-4.3179	1.5752e-05	0.000273008
WP_000752852.1_168	H0N27_RS00865	mechanosensitive ion channel family protein	1099.09	-1.39903	0.273868	-5.10843	3.24847e-07	9.96892e-06
WP_001171021.1_2394	H0N27_RS12195	extracellular solute-binding protein	537.366	-1.40077	0.356747	-3.92651	8.61859e-05	0.00113056
WP_000236000.1_2952	H0N27_RS15110	acetate kinase	26730.5	-1.40203	0.254652	-5.50569	3.67719e-08	1.36669e-06
WP_001092294.1_2953	H0N27_RS15115	phosphate acetyltransferase	3223.47	-1.41272	0.29799	-4.74084	2.12833e-06	5.23476e-05
WP_000550331.1_1907	H0N27_RS09755	YceI family protein	1770.31	-1.4246	0.279785	-5.09177	3.54739e-07	1.07873e-05
WP_000263722.1_1701	H0N27_RS08730	GntP family permease	13498.8	-1.42514	0.256698	-5.55182	2.82716e-08	1.12577e-06
WP_000312583.1_1706	H0N27_RS08755	3-oxoacid CoA-transferase subunit B	25021.5	-1.42784	0.225476	-6.33257	2.41103e-10	1.52168e-08
WP_031963603.1_335	H0N27_RS01740	aspartate aminotransferase family protein	4512.02	-1.4372	0.346388	-4.1491	3.33788e-05	0.000495727
WP_001173998.1_2925	H0N27_RS14975	ribosome small subunit-dependent GTPase A	1255.18	-1.45344	0.290177	-5.00882	5.47648e-07	1.5394e-05
WP_016686059.1_977	H0N27_RS05090	acinetobactin utilization protein BauF	840.035	-1.45621	0.21111	-6.89786	5.27923e-12	4.30708e-10
WP_001278642.1_2740	H0N27_RS13965	HlyD family secretion protein	684.837	-1.46716	0.318267	-4.60985	4.02961e-06	8.98603e-05
WP_001057506.1_2984	H0N27_RS15270	formyltetrahydrofolate deformylase	1084.48	-1.46726	0.284382	-5.15948	2.47636e-07	7.96484e-06
WP_168726795.1_2464	H0N27_RS12545	hypothetical protein	1795.15	-1.47654	0.327265	-4.51176	6.4292e-06	0.000131937
WP_168726338.1_2066	H0N27_RS10550	enoyl-CoA hydratase/isomerase family protein	3464.6	-1.47878	0.32051	-4.61383	3.95322e-06	8.87484e-05
WP_000734697.1_583	H0N27_RS03055	sel1 repeat family protein	1159.8	-1.49342	0.313943	-4.75698	1.96515e-06	4.90553e-05
WP_000582742.1_1672	H0N27_RS08585	uracil-DNA glycosylase family protein	704.342	-1.49508	0.299349	-4.99443	5.90099e-07	1.62882e-05
WP_168726880.1_3005	H0N27_RS15375	glycosyltransferase family 4 protein	1934.65	-1.49876	0.35376	-4.23667	2.2686e-05	0.000364831
WP_168727045.1_3349	H0N27_RS17170	polysaccharide biosynthesis tyrosine autokinase	1858.85	-1.51004	0.345563	-4.36981	1.24355e-05	0.000229816
WP_000581862.1_222	H0N27_RS01145	hypothetical protein	5363.25	-1.51225	0.289618	-5.22154	1.77445e-07	5.87675e-06
WP_168726337.1_2062	H0N27_RS10530	AMP-binding protein	3138.94	-1.52039	0.251374	-6.04833	1.46354e-09	7.67631e-08
WP_001017319.1_285	H0N27_RS01490	metal-dependent hydrolase	593.099	-1.53274	0.216905	-7.06642	1.58982e-12	1.43728e-10
WP_001259423.1_921	H0N27_RS04810	SIMPL domain-containing protein	1034.91	-1.54177	0.280597	-5.49459	3.91617e-08	1.43952e-06
WP_032034001.1_556	H0N27_RS02920	3-hydroxyacyl-CoA dehydrogenase NAD-binding domain-containing protein	3884.89	-1.5438	0.24133	-6.39703	1.58427e-10	1.08151e-08
WP_000165350.1_426	H0N27_RS02195	ribonuclease R	13666.7	-1.54728	0.321215	-4.81696	1.45759e-06	3.72187e-05
WP_031980186.1_3217	H0N27_RS16480	TerC family protein	20574.8	-1.55353	0.317846	-4.88768	1.02034e-06	2.66642e-05
WP_168727114.1_454	H0N27_RS02380	acyl-CoA dehydrogenase family protein	773.745	-1.55578	0.23087	-6.73878	1.59719e-11	1.21423e-09
WP_000279723.1_3038	H0N27_RS15550	radical SAM family heme chaperone HemW	458.899	-1.55705	0.426221	-3.65316	0.000259032	0.00268254
WP_000089996.1_3164	H0N27_RS16215	oxidative damage protection protein	245.7	-1.55707	0.334473	-4.65528	3.23538e-06	7.56807e-05
WP_001286113.1_160	H0N27_RS00825	pyridoxamine 5'-phosphate oxidase	7886.86	-1.56003	0.358092	-4.35652	1.32149e-05	0.000238939
WP_000532984.1_2888	H0N27_RS14790	TIM barrel protein	4645.21	-1.56186	0.212826	-7.3387	2.15673e-13	2.18614e-11
WP_000467262.1_3266	H0N27_RS16745	SPOR domain-containing protein	4821.39	-1.5619	0.373859	-4.17777	2.94376e-05	0.000455874
WP_000973732.1_336	H0N27_RS01745	arginine N-succinyltransferase	920.41	-1.56621	0.415837	-3.76641	0.000165614	0.00190161
WP_168726654.1_104	H0N27_RS00545	pyridoxal phosphate-dependent aminotransferase	2424.02	-1.5738	0.277755	-5.66614	1.46053e-08	6.18414e-07
WP_000632256.1_1667	H0N27_RS08560	hypothetical protein	2684.59	-1.58049	0.275902	-5.72845	1.01353e-08	4.46086e-07
WP_001135124.1_103	H0N27_RS00540	MATE family efflux transporter	624.51	-1.58162	0.334707	-4.72538	2.29686e-06	5.60803e-05
WP_000811538.1_614	H0N27_RS03240	patatin-like phospholipase family protein	11417	-1.59079	0.302862	-5.25253	1.50027e-07	5.12083e-06
WP_000026861.1_1683	H0N27_RS08640	isochorismatase family protein	391.181	-1.60276	0.231728	-6.91657	4.62725e-12	3.96875e-10
WP_168726810.1_2440	H0N27_RS12425	phage tail tube protein	33.9159	-1.60459	0.50468	-3.17942	0.0014757	0.0107076
WP_168726340.1_2068	H0N27_RS10560	hydroxymethylglutaryl-CoA lyase	2956.46	-1.60954	0.372274	-4.32353	1.53549e-05	0.000268129
WP_106440216.1_2679	H0N27_RS13640	outer membrane protein assembly factor BamD	5764.79	-1.61896	0.285396	-5.67268	1.40583e-08	6.02884e-07
WP_005133022.1_2683	H0N27_RS13660	lipoprotein insertase outer membrane protein LolB	218.726	-1.62058	0.426061	-3.80364	0.000142584	0.00169731
WP_168726513.1_981	H0N27_RS05110	ferric acinetobactin ABC transporter permease subunit BauC	274.04	-1.63063	0.326575	-4.99314	5.94069e-07	1.62882e-05
WP_206677396.1_980	H0N27_RS05105	iron chelate uptake ABC transporter family permease subunit	1032.87	-1.63079	0.469605	-3.47269	0.00051527	0.0045002
WP_000083355.1_184	H0N27_RS00945	excinuclease ABC subunit UvrA	15614.9	-1.63269	0.257729	-6.3349	2.3749e-10	1.52168e-08
WP_168726703.1_337	H0N27_RS01750	succinylglutamate-semialdehyde dehydrogenase	3935.54	-1.63531	0.391137	-4.18091	2.9035e-05	0.00045173
WP_032018140.1_1915	H0N27_RS09795	GNAT family N-acetyltransferase	171.243	-1.6504	0.363772	-4.5369	5.70859e-06	0.000119298
WP_001056757.1_683	H0N27_RS03590	outer membrane lipoprotein chaperone LolA	1525.94	-1.66749	0.325963	-5.11557	3.12795e-07	9.77851e-06
WP_111811540.1_3347	H0N27_RS17160	polysaccharide biosynthesis/export family protein	2936.96	-1.67471	0.322084	-5.19959	1.99727e-07	6.54986e-06
WP_168726618.1_1360	H0N27_RS07040	transaldolase	5101.21	-1.6845	0.294813	-5.71381	1.10477e-08	4.79929e-07
WP_031963684.1_1707	H0N27_RS08760	TIGR00366 family protein	5782.5	-1.69363	0.295212	-5.73699	9.63734e-09	4.29825e-07
WP_168726398.1_2242	H0N27_RS11425	hypothetical protein	3834.81	-1.70329	0.246621	-6.90652	4.96685e-12	4.15353e-10
WP_024432845.1_3181	H0N27_RS16300	DsbC family protein	1161.51	-1.71454	0.312321	-5.48968	4.02669e-08	1.46116e-06
WP_032058272.1_797	H0N27_RS04185	lipoprotein-releasing ABC transporter ATP-binding protein LolD	2106.33	-1.71567	0.382955	-4.48009	7.4613e-06	0.000146812
WP_000703571.1_440	H0N27_RS02285	rRNA maturation RNase YbeY	830.43	-1.71798	0.439501	-3.90894	9.2701e-05	0.00119263
WP_206677394.1_990	H0N27_RS05155	ABC transporter ATP-binding protein/permease	326.641	-1.72131	0.292583	-5.88315	4.02531e-09	1.94338e-07
WP_001150820.1_339	H0N27_RS01760	succinylglutamate desuccinylase	1808.5	-1.73104	0.415013	-4.17104	3.03209e-05	0.000465245
WP_000367540.1_847	H0N27_RS04435	L-aspartate oxidase	6598.17	-1.73723	0.406898	-4.26944	1.95966e-05	0.000327753
WP_000418533.1_1538	H0N27_RS07930	OprD family outer membrane porin	260.24	-1.77513	0.351716	-5.04707	4.48644e-07	1.31642e-05
WP_001290023.1_1377	H0N27_RS07125	alpha/beta hydrolase	1554.38	-1.80435	0.289693	-6.22847	4.70999e-10	2.71636e-08
WP_223233524.1_2165	H0N27_RS11045	PAAR domain-containing protein	42.7321	-1.81754	0.488874	-3.71781	0.000200954	0.00221116
WP_168726280.1_1800	H0N27_RS09220	IucA/IucC family siderophore biosynthesis protein	3581.45	-1.82641	0.349151	-5.231	1.68591e-07	5.63938e-06
WP_000193744.1_2522	H0N27_RS12835	lysine--tRNA ligase	1350.3	-1.86763	0.296311	-6.30293	2.92079e-10	1.80927e-08
WP_000733015.1_3386	H0N27_RS17380	hypothetical protein	4813.07	-1.87667	0.246889	-7.60129	2.93201e-14	3.26919e-12
WP_168726972.1_1450	H0N27_RS07490	SOS response-associated peptidase family protein	419.417	-1.87936	0.295189	-6.36663	1.93225e-10	1.29268e-08
WP_001096918.1_3043	H0N27_RS15575	AarF/ABC1/UbiB kinase family protein	15705.2	-1.8869	0.279321	-6.7553	1.42543e-11	1.10885e-09
WP_168726383.1_2189	H0N27_RS11160	DUF1989 domain-containing protein	34.3632	-1.88954	0.560767	-3.36957	0.000752862	0.00614225
WP_000679450.1_338	H0N27_RS01755	N-succinylarginine dihydrolase	3232.63	-1.91566	0.381004	-5.02793	4.95793e-07	1.42968e-05
WP_038346957.1_3174	H0N27_RS16265	tRNA glutamyl-Q(34) synthetase GluQRS	181.491	-2.0465	0.285125	-7.17754	7.09757e-13	6.98275e-11
WP_168726352.1_2094	H0N27_RS10690	TIGR03364 family FAD-dependent oxidoreductase	12.1992	-2.04665	0.79098	-2.58749	0.00966792	0.0434083
WP_001257949.1_1684	H0N27_RS08645	SDR family oxidoreductase	2788.14	-2.04958	0.257709	-7.95309	1.81915e-15	2.34041e-13
WP_162283667.1_1554	H0N27_RS08010	penicillin acylase family protein	419.742	-2.06489	0.371572	-5.55718	2.74164e-08	1.10492e-06
WP_168726515.1_985	H0N27_RS05130	putative histamine N-monooxygenase	575.363	-2.09234	0.240535	-8.69869	3.35751e-18	5.10494e-16
WP_016653752.1_991	H0N27_RS05160	acinetobactin export ABC transporter permease/ATP-binding subunit BarB	379.129	-2.11491	0.248349	-8.51587	1.65339e-17	2.4046e-15
WP_017815796.1_988	H0N27_RS05145	acinetobactin biosynthesis bifunctional isochorismatase/aryl carrier protein BasF	1461.46	-2.16195	0.304029	-7.111	1.15203e-12	1.07043e-10
WP_206677395.1_986	H0N27_RS05135	condensation domain-containing protein	1907.61	-2.17802	0.232547	-9.36593	7.53841e-21	1.2608e-18
WP_001285359.1_1105	H0N27_RS05745	RNA polymerase sigma factor RpoH	17735.2	-2.2341	0.403667	-5.53451	3.12101e-08	1.19997e-06
WP_000980437.1_1713	H0N27_RS08790	aspartate ammonia-lyase	493.934	-2.23819	0.326261	-6.86013	6.87977e-12	5.47925e-10
WP_168727038.1_3332	H0N27_RS17085	phosphomannomutase CpsG	3334.15	-2.28527	0.367416	-6.21984	4.9765e-10	2.82142e-08
WP_168726630.1_979	H0N27_RS05100	acinetobactin non-ribosomal peptide synthetase subunit BasB	2296.07	-2.3215	0.305658	-7.59508	3.07598e-14	3.31908e-12
WP_168726517.1_989	H0N27_RS05150	acinetobactin biosynthesis histidine decarboxylase BasG	4309.61	-2.33685	0.36744	-6.35981	2.02006e-10	1.32492e-08
WP_016653499.1_333	H0N27_RS01730	amino acid permease	13072.2	-2.37376	0.41993	-5.65275	1.57898e-08	6.52059e-07
WP_032061191.1_417	H0N27_RS02150	acyl-CoA dehydrogenase family protein	1484.02	-2.3871	0.201638	-11.8385	2.4674e-32	1.65069e-29
WP_000131196.1_247	H0N27_RS01280	RNA-binding transcriptional accessory protein	19592.6	-2.4535	0.316043	-7.76317	8.28347e-15	9.55455e-13
WP_168726516.1_987	H0N27_RS05140	(2 3-dihydroxybenzoyl)adenylate synthase BasE	18755.2	-2.59122	0.328015	-7.8997	2.79585e-15	3.46374e-13
WP_168726823.1_2425	H0N27_RS12355	N-acetylmuramidase	10.9927	-2.68781	0.87719	-3.06412	0.00218312	0.0146344
WP_168726222.1_1626	H0N27_RS08360	helix-turn-helix transcriptional regulator	40.8654	-2.71248	0.480527	-5.6448	1.65375e-08	6.74609e-07
WP_168726320.1_2012	H0N27_RS10285	malonate decarboxylase subunit alpha	10856.5	-2.71273	0.240837	-11.2637	1.9815e-29	8.28517e-27
WP_111811541.1_3348	H0N27_RS17165	low molecular weight phosphotyrosine protein phosphatase	552.505	-2.72203	0.448713	-6.06631	1.30884e-09	7.06139e-08
WP_000245150.1_2007	H0N27_RS10260	malonate decarboxylase holo-ACP synthase	8404.16	-2.76732	0.262984	-10.5228	6.78346e-26	1.89089e-23
WP_168726384.1_2190	H0N27_RS11165	glutathione-dependent formaldehyde dehydrogenase	52909.1	-2.79997	0.264633	-10.5806	3.66649e-26	1.11495e-23
WP_000448953.1_2010	H0N27_RS10275	malonate decarboxylase subunit delta	915.071	-2.82277	0.288068	-9.79897	1.1374e-22	2.00242e-20
WP_086261556.1_1793	H0N27_RS09185	acetyltransferase	11243.7	-2.84286	0.272148	-10.446	1.52835e-25	3.93256e-23
WP_032061308.1_1969	H0N27_RS10070	dicarboxylate/amino acid:cation symporter	2744.41	-2.89709	0.368215	-7.86791	3.60607e-15	4.30797e-13
WP_000129859.1_2009	H0N27_RS10270	biotin-independent malonate decarboxylase subunit beta	6092.86	-2.90037	0.289343	-10.024	1.19582e-23	2.22223e-21
WP_000146913.1_2006	H0N27_RS10255	malonate decarboxylase subunit epsilon	6295	-2.94251	0.26399	-11.1463	7.46412e-29	2.77417e-26
WP_000587906.1_2005	H0N27_RS10250	malonate transporter subunit MadL	6265.35	-2.97397	0.232235	-12.8059	1.52047e-37	2.54299e-34
WP_000229914.1_2004	H0N27_RS10245	malonate transporter subunit MadM	16118.9	-3.02749	0.234378	-12.9171	3.60533e-38	1.20598e-34
WP_168726319.1_2011	H0N27_RS10280	triphosphoribosyl-dephospho-CoA synthase	14876	-3.09156	0.26509	-11.6623	1.98546e-31	1.1069e-28
WP_001017580.1_2008	H0N27_RS10265	biotin-independent malonate decarboxylase subunit gamma	23513.9	-3.17096	0.307689	-10.3058	6.63718e-25	1.48009e-22
WP_168726705.1_346	H0N27_RS01795	DMT family transporter	1179.17	-3.74667	0.407206	-9.20092	3.54909e-20	5.6532e-18
WP_168726520.1_994	H0N27_RS05175	acinetobactin biosynthesis isochorismate synthase BasJ	3456.24	-3.76764	0.29629	-12.7161	4.81535e-37	5.36912e-34
WP_168726419.1_2332	H0N27_RS11880	alpha/beta hydrolase	692.043	-3.78022	0.374485	-10.0945	5.84543e-24	1.22206e-21
WP_032060874.1_2330	H0N27_RS11870	NAD(P)/FAD-dependent oxidoreductase	4263.04	-3.8865	0.341018	-11.3968	4.33971e-30	2.07376e-27
WP_000834594.1_2331	H0N27_RS11875	SDR family oxidoreductase	8390.64	-4.30505	0.347828	-12.3769	3.48396e-35	2.91347e-32
