# Supplementary material for: Transcriptomic and functional profiling of Acinetobacter baumannii reveals adaptation to burn patient blood and time-dependent responses to human serum
Source: Front Microbiol. 2025 Aug 29;16:1635690. doi: 10.3389/fmicb.2025.1635690 (PMC12425997; doi:10.3389/fmicb.2025.1635690)
Supplement: Supplementary file 4 [file Table_4.xlsx]

## Sheet: Proteins
Checked	Master	Accession	Description	Coverage [%]	# Peptides	# PSMs	# Unique Peptides	# AAs	MW [kDa]	calc. pI	Score Sequest HT: Sequest HT
FALSE	Master Protein	WP_252720430.1	hypothetical protein, partial [Acinetobacter baumannii]	13	1	1	1	83	8.9	9.41	1.7
FALSE	Master Protein	WP_214307506.1	TonB-dependent receptor domain-containing protein, partial [Acinetobacter baumannii]	91	5	10	1	81	9.2	4.54	30.05
FALSE	Master Protein	WP_228200013.1	flagellar basal body protein [Acinetobacter baumannii]	12	1	2	1	86	9.3	9.82	3.96
FALSE	Master Protein	WP_171950255.1	VRR-NUC domain-containing protein, partial [Acinetobacter baumannii]	8	1	1	1	89	10	9.99	2.13
FALSE	Master Protein	WP_031987876.1	30S ribosomal protein S9 [Acinetobacter baumannii]	7	1	1	1	128	14.3	10.96	1.38
FALSE	Master Protein	WP_350498550.1	hypothetical protein, partial [Acinetobacter baumannii]	9	1	3	1	141	16.4	4.7	8
FALSE	Master Protein	WP_162621635.1	AAA family ATPase, partial [Acinetobacter baumannii]	4	1	1	1	224	25.5	9.57	1.4
FALSE	Master Protein	WP_094081253.1	N-acetylmuramidase family protein [Acinetobacter baumannii]	2	1	1	1	286	32.5	9.38	1.41
FALSE	Master Protein	WP_031560014.1	outer membrane protein Omp38 [Acinetobacter baumannii]	27	9	12	9	353	38.5	5.35	28.74
FALSE	Master Protein	WP_280007890.1	non-hydrolyzing UDP-N-acetylglucosamine 2-epimerase [Acinetobacter baumannii]	3	1	1	1	373	42.4	5.96	2.58
FALSE	Master Protein	WP_057073227.1	ATP-binding protein, partial [Acinetobacter baumannii]	2	1	1	1	492	56.1	7.96	1.32
FALSE	Master Protein	WP_228129848.1	FepA family TonB-dependent siderophore receptor [Acinetobacter baumannii]	33	15	96	1	644	70.6	5.95	308.77
FALSE	Master Protein	WP_000061670.1	polyribonucleotide nucleotidyltransferase [Acinetobacter baumannii]	10	5	5	5	697	75.2	5.19	12.05
FALSE	Master Protein	WP_087749262.1	cytochrome ubiquinol oxidase subunit I [Acinetobacter baumannii]	2	1	1	1	677	76	6.96	2.1
FALSE	Master Protein	WP_257244797.1	phenylacetic acid degradation bifunctional protein PaaZ [Acinetobacter baumannii]	6	3	4	3	701	76.8	6.39	9.58
FALSE	Master Protein	WP_000580931.1	fatty acid oxidation complex subunit alpha FadB [Acinetobacter baumannii]	21	10	13	10	717	77.8	6.29	39.65
FALSE	Master Protein	WP_114158837.1	TonB-dependent siderophore receptor [Acinetobacter baumannii]	33	16	22	16	700	77.9	5.94	66.05
FALSE	Master Protein	WP_031963193.1	TonB-dependent receptor [Acinetobacter baumannii]	34	19	32	19	709	78.4	5.39	87.7
FALSE	Master Protein	WP_188199528.1	TonB-dependent siderophore receptor [Acinetobacter baumannii]	7	4	11	1	730	79.1	6.77	24.6
FALSE	Master Protein	WP_214002413.1	elongation factor G [Acinetobacter baumannii]	2	1	1	1	716	79.2	5.15	2.1
FALSE	Master Protein	WP_032064840.1	TonB-dependent receptor, partial [Acinetobacter baumannii]	60	26	37	4	717	79.3	6.49	109.12
FALSE	Master Protein	WP_001189898.1	TonB-dependent siderophore receptor [Acinetobacter baumannii]	2	1	1	1	718	79.6	5.22	1.95
FALSE	Master Protein	WP_111810862.1	type II secretion system secretin GspD [Acinetobacter baumannii]	5	3	4	3	753	80.4	8.7	9.84
FALSE	Master Protein	WP_025467055.1	TonB-dependent siderophore receptor [Acinetobacter baumannii]	7	4	4	4	721	80.6	5.66	9.31
FALSE	Master Protein	WP_168726253.1	TonB-dependent siderophore receptor [Acinetobacter baumannii]	19	9	12	9	734	80.8	6	32.12
FALSE	Master Protein	WP_168726893.1	TonB-dependent siderophore receptor [Acinetobacter baumannii]	58	33	196	4	743	81.1	6.01	620.3
FALSE	Master Protein	WP_125541995.1	TonB-dependent siderophore receptor [Acinetobacter baumannii]	54	30	126	1	743	81.2	5.9	378.65
FALSE	Master Protein	WP_168726612.1	TonB-dependent receptor [Acinetobacter baumannii]	44	25	44	11	745	81.8	6.7	119.74
FALSE	Master Protein	WP_098732083.1	TonB-dependent siderophore receptor [Acinetobacter baumannii]	2	1	1	1	729	82.3	5.94	2
FALSE	Master Protein	WP_032015877.1	TonB-dependent siderophore receptor [Acinetobacter baumannii]	50	30	209	1	754	82.7	5.77	637.86
FALSE	Master Protein	WP_168726774.1	TonB-dependent siderophore receptor [Acinetobacter baumannii]	63	40	273	2	754	82.8	5.76	828.36
FALSE	Master Protein	WP_279726454.1	TonB-dependent siderophore receptor [Acinetobacter baumannii]	53	35	226	2	754	82.8	5.77	689.13
FALSE	Master Protein	WP_199981007.1	TonB-dependent siderophore receptor [Acinetobacter baumannii]	59	38	260	1	754	82.8	5.87	794.42
FALSE	Master Protein	WP_000044163.1	TonB-dependent siderophore receptor [Acinetobacter baumannii]	53	34	211	1	754	82.8	5.87	649.79
FALSE	Master Protein	WP_267986632.1	TonB-dependent siderophore receptor [Acinetobacter baumannii]	48	32	243	1	754	82.8	5.87	734.24
FALSE	Master Protein	WP_042760164.1	TonB-dependent receptor [Acinetobacter baumannii]	32	18	36	4	756	83.4	6.01	102.7
FALSE	Master Protein	WP_168726514.1	TonB-dependent siderophore receptor [Acinetobacter baumannii]	34	18	24	18	774	84.3	8.78	65.16
FALSE	Master Protein	WP_195197557.1	TonB-dependent receptor [Acinetobacter baumannii]	45	21	32	0	772	85.4	7.8	89.83
FALSE	Master Protein	WP_025470080.1	TonB-dependent receptor [Acinetobacter baumannii]	49	22	34	1	772	85.5	7.8	99.69
FALSE	Master Protein	WP_114925999.1	glucose/quinate/shikimate family membrane-bound PQQ-dependent dehydrogenase [Acinetobacter baumannii]	7	5	7	5	811	88.2	8.84	18.5
FALSE	Master Protein	WP_171292259.1	translocation/assembly module TamB domain-containing protein, partial [Acinetobacter baumannii]	2	2	2	2	842	91.4	9.54	3.56
FALSE	Master Protein	WP_000682621.1	LPS-assembly protein LptD [Acinetobacter baumannii]	7	4	5	4	817	92.2	5.45	11.85
FALSE	Master Protein	WP_064920317.1	Csu fimbrial usher CsuD [Acinetobacter baumannii]	3	3	3	3	833	92.8	6.58	6.1
FALSE	Master Protein	WP_000171045.1	outer membrane protein assembly factor BamA [Acinetobacter baumannii]	1	1	2	1	865	96.4	5.45	4.32
FALSE	Master Protein	WP_001139426.1	autotransporter assembly complex family protein [Acinetobacter baumannii]	8	5	5	5	906	101.8	5.16	12.71
FALSE	Master Protein	WP_138143215.1	DNA-directed RNA polymerase subunit beta [Acinetobacter baumannii]	1	1	1	1	1363	151.9	5.36	2.16
FALSE	Master Protein	WP_368218689.1	BapA/Bap/LapF family large adhesin [Acinetobacter baumannii]	0	1	1	1	8344	830.8	3.51	2.01
